# Supplementary material for: Improved cartilage regeneration by implantation of acellular biomaterials after bone marrow stimulation: a systematic review and meta-analysis of animal studies
Source: PeerJ. 2016 Sep 8;4:e2243. doi: 10.7717/peerj.2243 (PMC5018675; doi:10.7717/peerj.2243)
Supplement: Supplemental Information 5 [file peerj-04-2243-s005.xls]

## Sheet: Raw data
Studyid_author_year_condition_timepoint	Condition	Condition: Control = 0; Experimental = 1	Technique: Microfracture surgery = 0; Subchondral drilling = 1	Timepoint(wk)	Max_timepoint(wk)	Timepoint_<=8wk	Timepoint_>8wk	MEAN	STDEV	NUMBER	Animalspecies	Biologicals	Biologicals_type	Biologicals_FGF	Biologicals_BMP	Biologicals_TGF	Biologicals_PRP	Typematerial_natural-synthetic-mix	Structurematerial_scaffold-hydrogel	Locationimplant_trochlea-condyle	Materialsub_collagen	Materialsub_chitosan	Materialsub_hyaluronicacid	Materialsub_alginate	Materialsub_fibrin	Materialsub_bone	Materialsub_plga	Materialsub_pamps-pdmaamDNhydrogel	Assumptions
468059_Abarrategi_2010_1_12w	1	1	1	12	True	False	True	18.82	1.81	3	Rabbits	False		False	False	False	False	Natural	Scaffold	Condyle	False	True	False	False	False	False	False	False	False
468059_Abarrategi_2010_0_12w	0	0	1	12	True	False	True	21.49	1.95	3	Rabbits	False		False	False	False	False	No_material	Empty_defect	Condyle	False	False	False	False	False	False	False	False	False
468059_Abarrategi_2010_3_12w	3	1	1	12	True	False	True	41.72	4.61	3	Rabbits	False		False	False	False	False	Natural	Scaffold	Condyle	False	True	False	False	False	False	False	False	False
468059_Abarrategi_2010_4_12w	4	1	1	12	True	False	True	17.31	1.81	3	Rabbits	False		False	False	False	False	Natural	Scaffold	Condyle	False	True	False	False	False	False	False	False	False
468059_Abarrategi_2010_5_12w	5	1	1	12	True	False	True	65.58	4.33	3	Rabbits	False		False	False	False	False	Natural	Scaffold	Condyle	False	True	False	False	False	False	False	False	False
468059_Abarrategi_2010_6_12w	6	1	1	12	True	False	True	85.27	4.04	3	Rabbits	False		False	False	False	False	Natural	Scaffold	Condyle	False	True	False	False	False	False	False	False	False
468059_Abarrategi_2010_2_12w	2	1	1	12	True	False	True	21.63	3.61	3	Rabbits	False		False	False	False	False	Natural	Scaffold	Condyle	False	True	False	False	False	False	False	False	False
468586_Miller_2010_0(1)_12w	0	0	1	12	True	False	True	51.79	10.27	6	Rabbits	False		False	False	False	False	No_material	Empty_defect	Trochlea	False	False	False	False	False	False	False	False	False
468508_Lin_2006_0_4w	0	0	1	4	False	True	False	17.86	9.39	6	Rabbits	False		False	False	False	False	No_material	Empty_defect	Condyle&Trochlea	False	False	False	False	False	False	False	False	False
468508_Lin_2006_0_8w	0	0	1	8	False	True	False	35.71	8.06	6	Rabbits	False		False	False	False	False	No_material	Empty_defect	Condyle&Trochlea	False	False	False	False	False	False	False	False	False
468062_Ahn_2009_1_12w	1	1	1	12	True	False	True	62.29	18.4	7	Rabbits	False		False	False	False	False	Natural	Scaffold	Trochlea	False	False	False	False	False	False	False	False	False
468062_Ahn_2009_0_12w	0	0	1	12	True	False	True	57.94	19.08	7	Rabbits	False		False	False	False	False	No_material	Empty_defect	Trochlea	False	False	False	False	False	False	False	False	False
468090_Bal_2010_1_6w	1	1	1	6	False	True	False	28.4	3.6	5	Rabbits	False		False	False	False	False	Mixture	Scaffold/Hydrogel	Condyle&Trochlea	False	False	False	False	False	False	False	False	False
468090_Bal_2010_2_12w	2	1	1	12	True	False	True	36	2.2	5	Rabbits	False		False	False	False	False	Synthetic	Scaffold/Hydrogel	Condyle&Trochlea	False	False	False	False	False	False	False	False	False
468090_Bal_2010_2_6w	2	1	1	6	False	True	False	24.2	6	5	Rabbits	False		False	False	False	False	Synthetic	Scaffold/Hydrogel	Condyle&Trochlea	False	False	False	False	False	False	False	False	False
468090_Bal_2010_3_12w	3	1	1	12	True	False	True	44.2	5.8	5	Rabbits	False		False	False	False	False	Synthetic	Scaffold/Hydrogel	Condyle&Trochlea	False	False	False	False	False	False	False	False	False
468090_Bal_2010_3_6w	3	1	1	6	False	True	False	26	6	5	Rabbits	False		False	False	False	False	Synthetic	Scaffold/Hydrogel	Condyle&Trochlea	False	False	False	False	False	False	False	False	False
468090_Bal_2010_0_6w	0	0	1	6	False	True	False	24.2	4.6	10	Rabbits	False		False	False	False	False	No_material	Empty_defect	Condyle&Trochlea	False	False	False	False	False	False	False	False	False
468090_Bal_2010_0_12w	0	0	1	12	True	False	True	26	6	10	Rabbits	False		False	False	False	False	No_material	Empty_defect	Condyle&Trochlea	False	False	False	False	False	False	False	False	False
468130_Buma_2003_1_12w	1	1	1	12	True	False	True	69.57	4.35	8	Rabbits	False		False	False	False	False	Natural	Scaffold	Condyle	True	False	False	False	False	False	False	False	False
468130_Buma_2003_1_6w	1	1	1	6	False	True	False	56.52	8.7	8	Rabbits	False		False	False	False	False	Natural	Scaffold	Condyle	True	False	False	False	False	False	False	False	False
468130_Buma_2003_2_12w	2	1	1	12	True	False	True	52.17	13.04	8	Rabbits	False		False	False	False	False	Natural	Scaffold	Condyle	True	False	False	False	False	False	False	False	False
468130_Buma_2003_2_6w	2	1	1	6	False	True	False	52.17	13.04	8	Rabbits	False		False	False	False	False	Natural	Scaffold	Condyle	True	False	False	False	False	False	False	False	False
468130_Buma_2003_3_12w	3	1	1	12	True	False	True	43.48	21.74	8	Rabbits	False		False	False	False	False	Natural	Scaffold	Condyle	True	False	False	False	False	False	False	False	False
468130_Buma_2003_3_6w	3	1	1	6	False	True	False	34.78	8.7	8	Rabbits	False		False	False	False	False	Natural	Scaffold	Condyle	True	False	False	False	False	False	False	False	False
468130_Buma_2003_4_12w	4	1	1	12	True	False	True	47.83	13.04	8	Rabbits	False		False	False	False	False	Natural	Scaffold	Condyle	True	False	False	False	False	False	False	False	False
468130_Buma_2003_4_6w	4	1	1	6	False	True	False	47.83	26.09	8	Rabbits	False		False	False	False	False	Natural	Scaffold	Condyle	True	False	False	False	False	False	False	False	False
468130_Buma_2003_0_6w	0	0	1	6	False	True	False	52.17	26.09	8	Rabbits	False		False	False	False	False	No_material	Empty_defect	Condyle	False	False	False	False	False	False	False	False	False
468130_Buma_2003_0_12w	0	0	1	12	True	False	True	65.22	4.35	8	Rabbits	False		False	False	False	False	No_material	Empty_defect	Condyle	False	False	False	False	False	False	False	False	False
468137_Cao_2012_1_12w	1	1	1	12	True	False	True	69.05	12.6	6	Rabbits	True	BMP	False	True	False	False	Natural	Hydrogel	Trochlea	False	False	False	False	False	False	False	False	False
468137_Cao_2012_1_6w	1	1	1	6	False	True	False	83.35	10	6	Rabbits	True	BMP	False	True	False	False	Natural	Hydrogel	Trochlea	False	False	False	False	False	False	False	False	False
468137_Cao_2012_0_6w	0	0	1	6	False	True	False	75	14.05	6	Rabbits	False		False	False	False	False	No_material	Empty_defect	Trochlea	False	False	False	False	False	False	False	False	False
468137_Cao_2012_0_12w	0	0	1	12	True	False	True	51.65	12.15	6	Rabbits	False		False	False	False	False	No_material	Empty_defect	Trochlea	False	False	False	False	False	False	False	False	False
468146_Chang_2011_1	1	1	1	24	True	False	True	47.86	21.43	8	Minipigs	False		False	False	False	False	Natural	Hydrogel	Condyle	True	False	False	False	False	False	False	False	False
468146_Chang_2011_0	0	0	1	24	True	False	True	41.43	21.43	8	Minipigs	False		False	False	False	False	No_material	Empty_defect	Condyle	False	False	False	False	False	False	False	False	False
468147_Chang_2013_0_4w	0	0	1	4	False	True	False	3.68	1.44	6	Rabbits	False		False	False	False	False	No_material	Empty_defect	Condyle	False	False	False	False	False	False	False	False	False
468147_Chang_2013_1_12w	1	1	1	12	True	False	True	62.94	10.41	6	Rabbits	False		False	False	False	False	Synthetic	Scaffold	Condyle	False	False	False	False	False	False	True	False	False
468147_Chang_2013_0_12w	0	0	1	12	True	False	True	4.62	2.12	6	Rabbits	False		False	False	False	False	No_material	Empty_defect	Condyle	False	False	False	False	False	False	False	False	False
468147_Chang_2013_1_4w	1	1	1	4	False	True	False	43.53	9.18	6	Rabbits	False		False	False	False	False	Synthetic	Scaffold	Condyle	False	False	False	False	False	False	True	False	False
468082_Aulin_2013_1_12w	1	1	1	12	False	False	True	81.06	8.66	3	Rabbits	False		False	False	False	False	Natural	Hydrogel	Condyle	False	False	True	False	False	False	False	False	False
468082_Aulin_2013_0_12w	0	0	1	12	False	False	True	52.58	20.27	6	Rabbits	False		False	False	False	False	No_material	Empty_defect	Condyle	False	False	False	False	False	False	False	False	False
468082_Aulin_2013_2_12w	2	1	1	12	False	False	True	56.03	14.05	3	Rabbits	True	BMP	False	True	False	False	Natural	Hydrogel	Condyle	False	False	True	False	False	False	False	False	False
468082_Aulin_2013_1_24w	1	1	1	24	True	False	True	63.03	6.43	5	Rabbits	False		False	False	False	False	Natural	Hydrogel	Condyle	False	False	True	False	False	False	False	False	False
468082_Aulin_2013_0_24w	0	0	1	24	True	False	True	65.01	13.29	9	Rabbits	False		False	False	False	False	No_material	Empty_defect	Condyle	False	False	False	False	False	False	False	False	False
468082_Aulin_2013_2_24w	2	1	1	24	True	False	True	74.73	2.81	4	Rabbits	True	BMP	False	True	False	False	Natural	Hydrogel	Condyle	False	False	True	False	False	False	False	False	False
468089_Bai_2008_1_8w	1	1	1	8	False	True	False	28.57	10.07	4	Rabbits	False		False	False	False	False	Natural	Scaffold	Trochlea	False	False	False	False	False	True	False	False	True
468089_Bai_2008_1_12w	1	1	1	12	True	False	True	40.14	9.29	4	Rabbits	False		False	False	False	False	Natural	Scaffold	Trochlea	False	False	False	False	False	True	False	False	True
468089_Bai_2008_0_12w	0	0	1	12	True	False	True	27.64	11.71	4	Rabbits	False		False	False	False	False	No_material	Empty_defect	Trochlea	False	False	False	False	False	False	False	False	True
468089_Bai_2008_0_8w	0	0	1	8	False	True	False	14.29	6.64	4	Rabbits	False		False	False	False	False	No_material	Empty_defect	Trochlea	False	False	False	False	False	False	False	False	True
468090_Bal_2010_1_12w	1	1	1	12	True	False	True	34.6	5.8	5	Rabbits	False		False	False	False	False	Mixture	Scaffold/Hydrogel	Condyle&Trochlea	False	False	False	False	False	False	False	False	False
468148_Chang_2013_1_4w	1	1	1	4	False	True	False	58.15	7.41	6	Rabbits	False		False	False	False	False	Synthetic	Scaffold	Trochlea	False	False	False	False	False	False	True	False	False
468148_Chang_2013_1_12w	1	1	1	12	True	False	True	74.81	10	6	Rabbits	False		False	False	False	False	Synthetic	Scaffold	Trochlea	False	False	False	False	False	False	True	False	False
468148_Chang_2013_3_4w	3	1	1	4	False	True	False	51.85	4.44	6	Rabbits	False		False	False	False	False	Synthetic	Scaffold	Trochlea	False	False	False	False	False	False	True	False	False
468148_Chang_2013_3_12w	3	1	1	12	True	False	True	91.85	1.85	6	Rabbits	False		False	False	False	False	Synthetic	Scaffold	Trochlea	False	False	False	False	False	False	True	False	False
468148_Chang_2013_0_4w	0	0	1	4	False	True	False	52.96	7.78	4	Rabbits	False		False	False	False	False	No_material	Empty_defect	Trochlea	False	False	False	False	False	False	False	False	False
468148_Chang_2013_0_12w	0	0	1	12	True	False	True	71.11	4.07	4	Rabbits	False		False	False	False	False	No_material	Empty_defect	Trochlea	False	False	False	False	False	False	False	False	False
468148_Chang_2013_0(3)_4w	0	0	1	4	False	True	False	44.44	8.15	4	Rabbits	False		False	False	False	False	No_material	Empty_defect	Trochlea	False	False	False	False	False	False	False	False	False
468148_Chang_2013_0(3)_12w	0	0	1	12	True	False	True	87.78	1.48	4	Rabbits	False		False	False	False	False	No_material	Empty_defect	Trochlea	False	False	False	False	False	False	False	False	False
468149_Chang_2012_1_4w	1	1	1	4	False	True	False	48.82	13.81	5	Rabbits	False		False	False	False	False	Synthetic	Scaffold	Condyle	False	False	False	False	False	False	True	False	False
468149_Chang_2012_1_12w	1	1	1	12	True	False	True	62.35	11.18	5	Rabbits	False		False	False	False	False	Synthetic	Scaffold	Condyle	False	False	False	False	False	False	True	False	False
468149_Chang_2012_3_4w	3	1	1	4	False	True	False	50.59	14.47	5	Rabbits	False		False	False	False	False	Synthetic	Scaffold	Condyle	False	False	False	False	False	False	True	False	False
468149_Chang_2012_3_12w	3	1	1	12	True	False	True	64.71	11.84	5	Rabbits	False		False	False	False	False	Synthetic	Scaffold	Condyle	False	False	False	False	False	False	True	False	False
468149_Chang_2012_5_4w	5	1	1	4	False	True	False	48.53	27.38	6	Rabbits	False		False	False	False	False	Synthetic	Scaffold	Condyle	False	False	False	False	False	False	True	False	False
468149_Chang_2012_5_12w	5	1	1	12	True	False	True	78.24	5.04	6	Rabbits	False		False	False	False	False	Synthetic	Scaffold	Condyle	False	False	False	False	False	False	True	False	False
468149_Chang_2012_0(5)_12w	0	0	1	12	True	False	True	64.12	5.04	6	Rabbits	False		False	False	False	False	No_material	Empty_defect	Condyle	False	False	False	False	False	False	False	False	False
468149_Chang_2012_0(5)_4w	0	0	1	4	False	True	False	45	14.41	6	Rabbits	False		False	False	False	False	No_material	Empty_defect	Condyle	False	False	False	False	False	False	False	False	False
468149_Chang_2012_0(1)_12w	0	0	1	12	True	False	True	58.82	13.15	5	Rabbits	False		False	False	False	False	No_material	Empty_defect	Condyle	False	False	False	False	False	False	False	False	False
468149_Chang_2012_0(1)_4w	0	0	1	4	False	True	False	45.59	19.07	5	Rabbits	False		False	False	False	False	No_material	Empty_defect	Condyle	False	False	False	False	False	False	False	False	False
468149_Chang_2012_0(3)_12w	0	0	1	12	True	False	True	60.29	13.15	5	Rabbits	False		False	False	False	False	No_material	Empty_defect	Condyle	False	False	False	False	False	False	False	False	False
468149_Chang_2012_0(3)_4w	0	0	1	4	False	True	False	47.06	11.84	5	Rabbits	False		False	False	False	False	No_material	Empty_defect	Condyle	False	False	False	False	False	False	False	False	False
468181_Cohen_2003_1_6w	1	1	1	6	False	True	False	74.58	11.25	9	Rabbits	False		False	False	False	False	Natural	Hydrogel	Trochlea	False	False	False	True	False	False	False	False	False
468181_Cohen_2003_1_12w	1	1	1	12	True	False	True	62.92	13.67	9	Rabbits	False		False	False	False	False	Natural	Hydrogel	Trochlea	False	False	False	True	False	False	False	False	False
468181_Cohen_2003_0_12w	0	0	1	12	True	False	True	63.75	16.83	10	Rabbits	False		False	False	False	False	No_material	Empty_defect	Trochlea	False	False	False	False	False	False	False	False	False
468181_Cohen_2003_0_6w	0	0	1	6	False	True	False	60	15.67	10	Rabbits	False		False	False	False	False	No_material	Empty_defect	Trochlea	False	False	False	False	False	False	False	False	False
468188_Cui_2008_1_12w	1	1	1	12	False	False	True	62.86	6	18	Rabbits	True	BMP	False	True	False	False	Synthetic	Scaffold	Condyle	False	False	False	False	False	False	True	False	False
468188_Cui_2008_1_24w	1	1	1	24	True	False	True	65.71	6	18	Rabbits	True	BMP	False	True	False	False	Synthetic	Scaffold	Condyle	False	False	False	False	False	False	True	False	False
468188_Cui_2008_1_4w	1	1	1	4	False	True	False	47.14	6.36	18	Rabbits	True	BMP	False	True	False	False	Synthetic	Scaffold	Condyle	False	False	False	False	False	False	True	False	False
468188_Cui_2008_2_12w	2	1	1	12	False	False	True	60	6.36	18	Rabbits	True	BMP	False	True	False	False	Natural	Scaffold	Condyle	True	False	False	False	False	False	False	False	False
468188_Cui_2008_2_24w	2	1	1	24	True	False	True	62.86	6	18	Rabbits	True	BMP	False	True	False	False	Natural	Scaffold	Condyle	True	False	False	False	False	False	False	False	False
468188_Cui_2008_2_4w	2	1	1	4	False	True	False	47.14	3.93	18	Rabbits	True	BMP	False	True	False	False	Natural	Scaffold	Condyle	True	False	False	False	False	False	False	False	False
468188_Cui_2008_0_4w	0	0	1	4	False	True	False	8.57	6	12	Rabbits	False		False	False	False	False	No_material	Empty_defect	Condyle	False	False	False	False	False	False	False	False	False
468188_Cui_2008_0_12w	0	0	1	12	False	False	True	10	8.14	12	Rabbits	False		False	False	False	False	No_material	Empty_defect	Condyle	False	False	False	False	False	False	False	False	False
468188_Cui_2008_0_24w	0	0	1	24	True	False	True	11.43	3.93	12	Rabbits	False		False	False	False	False	No_material	Empty_defect	Condyle	False	False	False	False	False	False	False	False	False
468194_Dai_2014_2_12w	2	1	0	12	False	False	True	68.83	12.94	10	Rabbits	False		False	False	False	False	Natural	Scaffold	Trochlea	False	False	False	False	False	True	False	False	False
468194_Dai_2014_2_24w	2	1	0	24	True	False	True	82.72	6.22	10	Rabbits	False		False	False	False	False	Natural	Scaffold	Trochlea	False	False	False	False	False	True	False	False	False
468194_Dai_2014_2_6w	2	1	0	6	False	True	False	60.06	12.22	10	Rabbits	False		False	False	False	False	Natural	Scaffold	Trochlea	False	False	False	False	False	True	False	False	False
468194_Dai_2014_0_6w	0	0	0	6	False	True	False	36.72	10.44	10	Rabbits	False		False	False	False	False	No_material	Empty_defect	Trochlea	False	False	False	False	False	False	False	False	False
468194_Dai_2014_0_12w	0	0	0	12	False	False	True	38.33	12.94	10	Rabbits	False		False	False	False	False	No_material	Empty_defect	Trochlea	False	False	False	False	False	False	False	False	False
468194_Dai_2014_0_24w	0	0	0	24	True	False	True	40.44	12	10	Rabbits	False		False	False	False	False	No_material	Empty_defect	Trochlea	False	False	False	False	False	False	False	False	False
468203_de Mulder_2014_1_4w	1	1	1	4	False	True	False	45.17	19.43	12	Rabbits	False		False	False	False	False	Natural	Scaffold	Trochlea	True	False	False	False	False	False	False	False	False
468203_de Mulder_2014_1_12w	1	1	1	12	True	False	True	57.13	20.22	13	Rabbits	False		False	False	False	False	Natural	Scaffold	Trochlea	True	False	False	False	False	False	False	False	False
468203_de Mulder_2014_2_4w	2	1	1	4	False	True	False	44.26	18.22	12	Rabbits	False		False	False	False	False	Natural	Scaffold	Trochlea	True	False	False	False	False	False	False	False	False
468203_de Mulder_2014_2_12w	2	1	1	12	True	False	True	49.52	20.69	13	Rabbits	False		False	False	False	False	Natural	Scaffold	Trochlea	True	False	False	False	False	False	False	False	False
468203_de Mulder_2014_3_4w	3	1	1	4	False	True	False	44.57	12.95	12	Rabbits	False		False	False	False	False	Natural	Scaffold	Trochlea	True	False	False	False	False	False	False	False	False
468203_de Mulder_2014_3_12w	3	1	1	12	True	False	True	62.43	12.85	13	Rabbits	False		False	False	False	False	Natural	Scaffold	Trochlea	True	False	False	False	False	False	False	False	False
468203_de Mulder_2014_0_12w	0	0	1	12	True	False	True	66.78	7.84	13	Rabbits	False		False	False	False	False	No_material	Empty_defect	Trochlea	False	False	False	False	False	False	False	False	False
468203_de Mulder_2014_0_4w	0	0	1	4	False	True	False	50	20.78	12	Rabbits	False		False	False	False	False	No_material	Empty_defect	Trochlea	False	False	False	False	False	False	False	False	False
468210_Deng_2012_1_6w	1	1	1	6	False	True	False	64.35	7.39	4	Rabbits	False		False	False	False	False	Natural	Scaffold	Condyle	False	False	False	False	False	False	False	False	False
468210_Deng_2012_1_12w	1	1	1	12	False	False	True	45.22	3.48	4	Rabbits	False		False	False	False	False	Natural	Scaffold	Condyle	False	False	False	False	False	False	False	False	False
468210_Deng_2012_1_24w	1	1	1	24	True	False	True	47.39	3.48	4	Rabbits	False		False	False	False	False	Natural	Scaffold	Condyle	False	False	False	False	False	False	False	False	False
468210_Deng_2012_0_6w	0	0	1	6	False	True	False	43.04	2.61	4	Rabbits	False		False	False	False	False	No_material	Empty_defect	Condyle	False	False	False	False	False	False	False	False	False
468210_Deng_2012_0_12w	0	0	1	12	False	False	True	26.96	2.17	4	Rabbits	False		False	False	False	False	No_material	Empty_defect	Condyle	False	False	False	False	False	False	False	False	False
468210_Deng_2012_0_24w	0	0	1	24	True	False	True	17.83	1.3	4	Rabbits	False		False	False	False	False	No_material	Empty_defect	Condyle	False	False	False	False	False	False	False	False	False
468213_Di_2010_1_12w	1	1	1	12	True	False	True	66.64	4.07	5	Rabbits	False		False	False	False	False	Natural	Hydrogel	Trochlea	False	False	False	True	False	False	False	False	True
468213_Di_2010_0_12w	0	0	1	12	True	False	True	26.21	4.14	5	Rabbits	False		False	False	False	False	No_material	Empty_defect	Trochlea	False	False	False	False	False	False	False	False	True
468217_Ding_2008_1_8w	1	1	1	8	False	True	False	13.75	2.81	5	Rabbits	False		False	False	False	False	Synthetic	Scaffold	Condyle	False	False	False	False	False	False	True	False	False
468217_Ding_2008_0_8w	0	0	1	8	False	True	False	13.25	2.06	5	Rabbits	False		False	False	False	False	No_material	Empty_defect	Condyle	False	False	False	False	False	False	False	False	False
468217_Ding_2008_1_12w	1	1	1	12	True	False	True	35.44	5.13	6	Rabbits	False		False	False	False	False	Synthetic	Scaffold	Condyle	False	False	False	False	False	False	True	False	False
468217_Ding_2008_0_12w	0	0	1	12	True	False	True	36.06	3.81	6	Rabbits	False		False	False	False	False	No_material	Empty_defect	Condyle	False	False	False	False	False	False	False	False	False
468220_Dorotka_2005_1_12m	1	1	0	52	True	False	True	24.17	5.83	4	Sheep	False		False	False	False	False	Natural	Scaffold	Condyle	True	False	False	False	False	False	False	False	False
468220_Dorotka_2005_0_4m	0	0	0	17,3	False	False	True	44.17	11.55	3	Sheep	False		False	False	False	False	No_material	Empty_defect	Condyle	False	False	False	False	False	False	False	False	False
468220_Dorotka_2005_1_4m	1	1	0	17,3	False	False	True	24.17	6.48	2	Sheep	False		False	False	False	False	Natural	Scaffold	Condyle	True	False	False	False	False	False	False	False	False
468220_Dorotka_2005_0_12m	0	0	0	52	True	False	True	11.67	6.67	4	Sheep	False		False	False	False	False	No_material	Empty_defect	Condyle	False	False	False	False	False	False	False	False	False
468081_Athanasiou_1997_0_16w	0	0	1	16	True	False	True	65.56	16.11	5	Goats	False		False	False	False	False	No_material	Empty_defect	Condyle	False	False	False	False	False	False	False	False	True
637236_Arakaki_2014_0_6w	0	0	1	6	False	True	False	6.38	4.5	4	Macaques	False		False	False	False	False	No_material	Empty_defect	Trochlea	False	False	False	False	False	False	False	False	False
468223_Dresing_2014_1_12w	1	1	1	12	True	False	True	47.42	16.62	6	Rabbits	False		False	False	False	False	Synthetic	Scaffold	Trochlea	False	False	False	False	False	False	False	False	False
468223_Dresing_2014_2_12w	2	1	1	12	True	False	True	51.27	19.38	6	Rabbits	False		False	False	False	False	Synthetic	Scaffold	Trochlea	False	False	False	False	False	False	False	False	False
468223_Dresing_2014_0_12w	0	0	1	12	True	False	True	74.35	7.92	6	Rabbits	False		False	False	False	False	Synthetic	Scaffold	Trochlea	False	False	False	False	False	False	False	False	False
468225_Duan_2013_0_12w	0	0	1	12	True	False	True	26.79	6.79	6	Rabbits	False		False	False	False	False	No_material	Empty_defect	Condyle	False	False	False	False	False	False	False	False	False
468225_Duan_2013_1_12w	1	1	1	12	True	False	True	47.57	4.43	6	Rabbits	False		False	False	False	False	Synthetic	Scaffold	Condyle	False	False	False	False	False	False	True	False	False
468225_Duan_2013_1_6w	1	1	1	6	False	True	False	28.93	7.57	6	Rabbits	False		False	False	False	False	Synthetic	Scaffold	Condyle	False	False	False	False	False	False	True	False	False
468225_Duan_2013_0_6w	0	0	1	6	False	True	False	11.93	4	6	Rabbits	False		False	False	False	False	No_material	Empty_defect	Condyle	False	False	False	False	False	False	False	False	False
468225_Duan_2013_2_12w	2	1	1	12	True	False	True	54.29	8.43	6	Rabbits	False		False	False	False	False	Synthetic	Scaffold	Condyle	False	False	False	False	False	False	True	False	False
468225_Duan_2013_2_6w	2	1	1	6	False	True	False	35.57	7.07	6	Rabbits	False		False	False	False	False	Synthetic	Scaffold	Condyle	False	False	False	False	False	False	True	False	False
468225_Duan_2013_3_12w	3	1	1	12	True	False	True	42.71	15.07	6	Rabbits	False		False	False	False	False	Synthetic	Scaffold	Condyle	False	False	False	False	False	False	True	False	False
468225_Duan_2013_3_6w	3	1	1	6	False	True	False	25.36	9.79	6	Rabbits	False		False	False	False	False	Synthetic	Scaffold	Condyle	False	False	False	False	False	False	True	False	False
468225_Duan_2013_4_12w	4	1	1	12	True	False	True	50.29	5.36	6	Rabbits	False		False	False	False	False	Synthetic	Scaffold	Condyle	False	False	False	False	False	False	True	False	False
468225_Duan_2013_4_6w	4	1	1	6	False	True	False	30.71	9.29	5	Rabbits	False		False	False	False	False	Synthetic	Scaffold	Condyle	False	False	False	False	False	False	True	False	False
468225_Duan_2013_5_12w	5	1	1	12	True	False	True	43.14	13.79	6	Rabbits	False		False	False	False	False	Synthetic	Scaffold	Condyle	False	False	False	False	False	False	True	False	False
468225_Duan_2013_5_6w	5	1	1	6	False	True	False	27.14	7.07	5	Rabbits	False		False	False	False	False	Synthetic	Scaffold	Condyle	False	False	False	False	False	False	True	False	False
468227_Duan_2013_1_3m	1	1	1	13	True	False	True	27	6.06	8	Dogs	False		False	False	False	False	Mixture	Scaffold	Trochlea	False	False	False	False	False	False	False	False	False
468227_Duan_2013_0_3m	0	0	1	13	True	False	True	10.63	4.56	8	Dogs	False		False	False	False	False	No_material	Empty_defect	Trochlea	False	False	False	False	False	False	False	False	False
468235_Enea_2013_1_90d	1	1	0	13	False	False	True	81.25	26.52	2	Rabbits	False		False	False	False	False	Natural	Scaffold	Condyle	True	False	False	False	False	False	False	False	False
468235_Enea_2013_1_180d	1	1	0	26	False	False	True	83.33	17.68	2	Rabbits	False		False	False	False	False	Natural	Scaffold	Condyle	True	False	False	False	False	False	False	False	False
468235_Enea_2013_1_270d	1	1	0	39	True	False	True	81.25	14.73	2	Rabbits	False		False	False	False	False	Natural	Scaffold	Condyle	True	False	False	False	False	False	False	False	False
468235_Enea_2013_0_270d	0	0	0	39	True	False	True	58.33	23.57	2	Rabbits	False		False	False	False	False	No_material	Empty_defect	Condyle	False	False	False	False	False	False	False	False	False
468081_Athanasiou_1997_1_16w	1	1	1	16	True	False	True	40.56	29.44	5	Goats	True	PRP	False	False	False	True	Synthetic	Scaffold	Condyle	False	False	False	False	False	False	True	False	True
468081_Athanasiou_1997_2_16w	2	1	1	16	True	False	True	53.33	20.56	5	Goats	True	PRP + TGF	False	False	False	False	Synthetic	Scaffold	Condyle	False	False	False	False	False	False	True	False	True
468081_Athanasiou_1997_3_16w	3	1	1	16	True	False	True	69.44	16.67	5	Goats	True	PRP + TGF	False	False	False	False	Synthetic	Scaffold	Condyle	False	False	False	False	False	False	True	False	True
468235_Enea_2013_0_180d	0	0	0	26	False	False	True	60.42	26.52	2	Rabbits	False		False	False	False	False	No_material	Empty_defect	Condyle	False	False	False	False	False	False	False	False	False
468235_Enea_2013_0_90d	0	0	0	13	False	False	True	62.5	11.79	2	Rabbits	False		False	False	False	False	No_material	Empty_defect	Condyle	False	False	False	False	False	False	False	False	False
468237_Erggelet_2009_1_6m	1	1	0	26	True	False	True	61.63	10.42	4	Sheep	True	Autologous serum	False	False	False	False	Mixture	Scaffold	Condyle	False	False	False	False	False	False	False	False	False
468237_Erggelet_2009_0_6m	0	0	0	26	True	False	True	33.67	17.04	4	Sheep	False		False	False	False	False	No_material	Empty_defect	Condyle	False	False	False	False	False	False	False	False	False
468257_Filova_2007_1_6m	1	1	1	26	True	False	True	70.14	5.89	5	Minipigs	False		False	False	False	False	Natural	Hydrogel	Condyle	False	False	False	False	False	False	False	False	False
468257_Filova_2007_0_6m	0	0	1	26	True	False	True	56.94	7.98	3	Minipigs	False		False	False	False	False	No_material	Empty_defect	Condyle	False	False	False	False	False	False	False	False	False
468258_Filova_2013_1_12w	1	1	1	12	True	False	True	73.21	6.49	7	Minipigs	True	FGF and insulin	False	False	False	False	Mixture	Hydrogel	Condyle	False	False	False	False	False	False	False	False	False
468258_Filova_2013_0_12w	0	0	1	12	True	False	True	48.96	8.15	8	Minipigs	False		False	False	False	False	No_material	Empty_defect	Condyle	False	False	False	False	False	False	False	False	False
468263_Fonseca_2014_1_20w	1	1	1	20	True	False	True	74.82	1.83	2	Sheep	False		False	False	False	False	Synthetic	Scaffold	Condyle	False	False	False	False	False	False	True	False	False
468263_Fonseca_2014_0_20w	0	0	1	20	True	False	True	48.4	22.69	2	Sheep	False		False	False	False	False	No_material	Empty_defect	Condyle	False	False	False	False	False	False	False	False	False
468270_Frenkel_2005_1_24w	1	1	1	24	True	False	True	75.56	13.7	11	Rabbits	False		False	False	False	False	Mixture	Scaffold	Condyle	False	False	False	False	False	False	False	False	False
468270_Frenkel_2005_2_24w	2	1	1	24	True	False	True	70.74	15.56	12	Rabbits	False		False	False	False	False	Mixture	Scaffold	Condyle	False	False	False	False	False	False	False	False	False
468270_Frenkel_2005_0_24w	0	0	1	24	True	False	True	61.11	23.33	12	Rabbits	False		False	False	False	False	No_material	Empty_defect	Condyle	False	False	False	False	False	False	False	False	False
468272_Frenkel_1997_1_12w	1	1	1	12	False	False	True	41.67	14.42	8	Rabbits	False		False	False	False	False	Natural	Scaffold	Trochlea	True	False	False	False	False	False	False	False	False
468272_Frenkel_1997_0_12w	0	0	1	12	False	False	True	47.92	8.83	8	Rabbits	False		False	False	False	False	No_material	Empty_defect	Trochlea	False	False	False	False	False	False	False	False	False
468272_Frenkel_1997_1_24w	1	1	1	24	True	False	True	42.5	15.71	7	Rabbits	False		False	False	False	False	Natural	Scaffold	Trochlea	True	False	False	False	False	False	False	False	False
468272_Frenkel_1997_0_24w	0	0	1	24	True	False	True	25	0.04	7	Rabbits	False		False	False	False	False	No_material	Empty_defect	Trochlea	False	False	False	False	False	False	False	False	False
468281_Fujimoto_1999_0_3w	0	0	1	3	False	True	False	25.5	9.26	7	Rabbits	False		False	False	False	False	No_material	Empty_defect	Trochlea	False	False	False	False	False	False	False	False	False
468281_Fujimoto_1999_0_6w	0	0	1	6	False	True	False	28.5	7.94	7	Rabbits	False		False	False	False	False	No_material	Empty_defect	Trochlea	False	False	False	False	False	False	False	False	False
468281_Fujimoto_1999_0_12w	0	0	1	12	False	False	True	37	7.94	7	Rabbits	False		False	False	False	False	No_material	Empty_defect	Trochlea	False	False	False	False	False	False	False	False	False
468281_Fujimoto_1999_0_24w	0	0	1	24	True	False	True	45.5	22.49	7	Rabbits	False		False	False	False	False	No_material	Empty_defect	Trochlea	False	False	False	False	False	False	False	False	False
468281_Fujimoto_1999_2_12w	2	1	1	12	False	False	True	27	17.2	7	Rabbits	False		False	False	False	False	Natural	Scaffold	Trochlea	True	False	False	False	False	False	False	False	False
468281_Fujimoto_1999_2_24w	2	1	1	24	True	False	True	55	19.84	7	Rabbits	False		False	False	False	False	Natural	Scaffold	Trochlea	True	False	False	False	False	False	False	False	False
468281_Fujimoto_1999_2_3w	2	1	1	3	False	True	False	17	9.26	7	Rabbits	False		False	False	False	False	Natural	Scaffold	Trochlea	True	False	False	False	False	False	False	False	False
468281_Fujimoto_1999_2_6w	2	1	1	6	False	True	False	19.5	6.61	7	Rabbits	False		False	False	False	False	Natural	Scaffold	Trochlea	True	False	False	False	False	False	False	False	False
468281_Fujimoto_1999_3_12w	3	1	1	12	False	False	True	31.5	17.2	7	Rabbits	True	FGF	True	False	False	False	Natural	Scaffold	Trochlea	True	False	False	False	False	False	False	False	False
468281_Fujimoto_1999_3_24w	3	1	1	24	True	False	True	29.5	7.94	7	Rabbits	True	FGF	True	False	False	False	Natural	Scaffold	Trochlea	True	False	False	False	False	False	False	False	False
468281_Fujimoto_1999_3_3w	3	1	1	3	False	True	False	18	9.26	7	Rabbits	True	FGF	True	False	False	False	Natural	Scaffold	Trochlea	True	False	False	False	False	False	False	False	False
468281_Fujimoto_1999_3_6w	3	1	1	6	False	True	False	43	10.58	7	Rabbits	True	FGF	True	False	False	False	Natural	Scaffold	Trochlea	True	False	False	False	False	False	False	False	False
468283_Fukui_2014_1_12w	1	1	1	12	True	False	True	76.67	12.13	6	Rabbits	False		False	False	False	False	Synthetic	Hydrogel	Trochlea	False	False	False	False	False	False	False	True	False
468283_Fukui_2014_0_12w	0	0	1	12	True	False	True	29.58	19.96	6	Rabbits	False		False	False	False	False	No_material	Empty_defect	Trochlea	False	False	False	False	False	False	False	False	False
468283_Fukui_2014_1_2w	1	1	1	2	False	True	False	10.08	2	6	Rabbits	False		False	False	False	False	Synthetic	Hydrogel	Trochlea	False	False	False	False	False	False	False	True	False
468283_Fukui_2014_0_2w	0	0	1	2	False	True	False	6.04	2	6	Rabbits	False		False	False	False	False	No_material	Empty_defect	Trochlea	False	False	False	False	False	False	False	False	False
468283_Fukui_2014_1_4w	1	1	1	4	False	True	False	63.92	20.63	6	Rabbits	False		False	False	False	False	Synthetic	Hydrogel	Trochlea	False	False	False	False	False	False	False	True	False
468283_Fukui_2014_0_4w	0	0	1	4	False	True	False	37	8.96	6	Rabbits	False		False	False	False	False	No_material	Empty_defect	Trochlea	False	False	False	False	False	False	False	False	False
468298_Getgood_2012_LTS_1_26w	1	1	1	26	True	False	True	41.1	7.42	6	Sheep	False		False	False	False	False	Natural	Scaffold	Trochlea	False	False	False	False	False	False	False	False	False
468298_Getgood_2012_LTS_3_26w	3	1	1	26	True	False	True	56.9	6.93	6	Sheep	True	PRP	False	False	False	True	Natural	Scaffold	Trochlea	False	False	False	False	False	False	False	False	False
468298_Getgood_2012_LTS_0_26w	0	0	1	26	True	False	True	30.41	5.58	6	Sheep	False		False	False	False	False	No_material	Empty_defect	Trochlea	False	False	False	False	False	False	False	False	False
468298_Getgood_2012_MFC_1_26w	1	1	1	26	True	False	True	42.37	7.84	6	Sheep	False		False	False	False	False	Natural	Scaffold	Condyle	False	False	False	False	False	False	False	False	False
468298_Getgood_2012_MFC_3_26w	3	1	1	26	True	False	True	57.1	6.17	6	Sheep	True	PRP	False	False	False	True	Natural	Scaffold	Condyle	False	False	False	False	False	False	False	False	False
468298_Getgood_2012_MFC_0_26w	0	0	1	26	True	False	True	33.36	4.93	6	Sheep	False		False	False	False	False	No_material	Empty_defect	Condyle	False	False	False	False	False	False	False	False	False
468299_Getgood_2012_Condyle_1_26w	1	1	1	26	True	False	True	64.29	13.21	6	Goats	False		False	False	False	False	Natural	Scaffold	Condyle	False	False	False	False	False	False	False	False	False
468299_Getgood_2012_Condyle_0_26w	0	0	1	26	True	False	True	63.21	21.07	6	Goats	False		False	False	False	False	No_material	Empty_defect	Condyle	False	False	False	False	False	False	False	False	False
468299_Getgood_2012_Condyle_2_26w	2	1	1	26	True	False	True	57.14	9.29	3	Goats	False		False	False	False	False	Synthetic	Scaffold	Condyle	False	False	False	False	False	False	False	False	False
468299_Getgood_2012_Trochlea_1_26w	1	1	1	26	True	False	True	85	6.07	6	Goats	False		False	False	False	False	Natural	Scaffold	Trochlea	False	False	False	False	False	False	False	False	False
468299_Getgood_2012_Trochlea_2_26w	2	1	1	26	True	False	True	67.86	10.71	3	Goats	False		False	False	False	False	Synthetic	Scaffold	Trochlea	False	False	False	False	False	False	False	False	False
468299_Getgood_2012_Trochlea_0_26w	0	0	1	26	True	False	True	61.79	7.5	3	Goats	False		False	False	False	False	No_material	Empty_defect	Trochlea	False	False	False	False	False	False	False	False	False
468306_Giordano_2011_2_12m	2	1	0	52	True	False	True	82.22	9.35	10	Sheep	False		False	False	False	False	Natural	Scaffold	Condyle&Trochlea	False	False	False	False	False	False	False	False	False
468306_Giordano_2011_0_12m	0	0	0	52	True	False	True	49.44	12.76	10	Sheep	False		False	False	False	False	No_material	Empty_defect	Condyle&Trochlea	True	False	False	False	False	False	False	False	False
468314_Gotterbarm_2006_1_12w	1	1	1	12	True	False	True	68.53	11.18	6	Minipigs	False		False	False	False	False	Natural	Scaffold	Trochlea	False	False	False	False	False	False	False	False	False
468314_Gotterbarm_2006_0_12w	0	0	1	12	True	False	True	57.94	25.88	6	Minipigs	False		False	False	False	False	No_material	Empty_defect	Trochlea	False	False	False	False	False	False	False	False	False
468314_Gotterbarm_2006_1_3w	1	1	1	3	False	True	False	46.18	4.41	6	Minipigs	False		False	False	False	False	Natural	Scaffold	Trochlea	False	False	False	False	False	False	False	False	False
468314_Gotterbarm_2006_0_3w	0	0	1	3	False	True	False	47.06	5.88	6	Minipigs	False		False	False	False	False	No_material	Empty_defect	Trochlea	False	False	False	False	False	False	False	False	False
468314_Gotterbarm_2006_1_6w	1	1	1	6	False	True	False	55	7.06	6	Minipigs	False		False	False	False	False	Natural	Scaffold	Trochlea	False	False	False	False	False	False	False	False	False
468314_Gotterbarm_2006_0_6w	0	0	1	6	False	True	False	57.94	6.76	6	Minipigs	False		False	False	False	False	No_material	Empty_defect	Trochlea	False	False	False	False	False	False	False	False	False
468314_Gotterbarm_2006_2_12w	2	1	1	12	True	False	True	67.06	21.76	6	Minipigs	True	Growth factor mixture	False	False	False	False	Natural	Scaffold	Trochlea	False	False	False	False	False	False	False	False	False
468314_Gotterbarm_2006_2_3w	2	1	1	3	False	True	False	42.06	4.41	6	Minipigs	True	Growth factor mixture	False	False	False	False	Natural	Scaffold	Trochlea	False	False	False	False	False	False	False	False	False
468314_Gotterbarm_2006_2_6w	2	1	1	6	False	True	False	70.59	11.47	6	Minipigs	True	Growth factor mixture	False	False	False	False	Natural	Scaffold	Trochlea	False	False	False	False	False	False	False	False	False
468331_Guzman-Morales_2014_1_70d	1	1	1	10	True	False	True	68.15	21.48	6	Rabbits	False		False	False	False	False	Natural	Hydrogel	Trochlea	False	True	False	False	False	False	False	False	False
468331_Guzman-Morales_2014_0(1)_70d	0	0	1	10	True	False	True	61.85	11.11	6	Rabbits	False		False	False	False	False	No_material	Empty_defect	Trochlea	False	False	False	False	False	False	False	False	False
468331_Guzman-Morales_2014_2_70d	2	1	1	10	True	False	True	50.74	18.89	6	Rabbits	False		False	False	False	False	Natural	Hydrogel	Trochlea	False	True	False	False	False	False	False	False	False
468331_Guzman-Morales_2014_0(2)_70d	0	0	1	10	True	False	True	50	20.74	6	Rabbits	False		False	False	False	False	No_material	Empty_defect	Trochlea	False	False	False	False	False	False	False	False	False
468334_Hamanishi_2013_2_4w	2	1	0	4	True	True	False	90.71	4.29	5	Rats	False		False	False	False	False	Synthetic	Hydrogel/Scaffold	Trochlea	False	False	False	False	False	False	False	False	False
468334_Hamanishi_2013_0_4w	0	0	0	4	True	True	False	78.57	0	5	Rats	False		False	False	False	False	No_material	Empty_defect	Trochlea	False	False	False	False	False	False	False	False	False
468335_Han_2009_1_12w	1	1	1	12	True	False	True	26.43	17.86	15	Rabbits	True	TGF	False	False	True	False	Natural	Scaffold	Condyle	False	False	False	False	False	False	False	False	False
468335_Han_2009_0_12w	0	0	1	12	True	False	True	22.86	16.43	15	Rabbits	False		False	False	False	False	No_material	Empty_defect	Condyle	False	False	False	False	False	False	False	False	False
468362_Hoemann_2007_1_8w	1	1	0	8	True	True	False	76.82	5.51	16	Rabbits	False		False	False	False	False	Natural	Hydrogel	Trochlea	False	True	False	False	False	False	False	False	False
468362_Hoemann_2007_0_8w	0	0	0	8	True	True	False	67.51	6.91	16	Rabbits	False		False	False	False	False	No_material	Empty_defect	Trochlea	False	False	False	False	False	False	False	False	False
468365_Holland_1_12w	1	1	1	12	True	False	True	46.97	4.57	10	Rabbits	True	TGF	False	False	True	False	Synthetic	Hydrogel	Condyle	False	False	False	False	False	False	False	False	True
468365_Holland_2_12w	2	1	1	12	True	False	True	55.77	6.82	10	Rabbits	True	IGF	False	False	False	False	Synthetic	Hydrogel	Condyle	False	False	False	False	False	False	False	False	True
468365_Holland_3_12w	3	1	1	12	True	False	True	50.18	5.69	10	Rabbits	True	TGF + IGF	False	False	False	False	Synthetic	Hydrogel	Condyle	False	False	False	False	False	False	False	False	True
468365_Holland_0_12w	0	0	1	12	True	False	True	43.1	4.33	10	Rabbits	False		False	False	False	False	No_material	Empty_defect	Condyle	False	False	False	False	False	False	False	False	True
468372_Huang_2007_1_12w	1	1	1	12	True	False	True	63.46	3.33	6	Rabbits	True	FGF	True	False	False	False	Synthetic	Scaffold	Condyle	False	False	False	False	False	False	False	False	False
468372_Huang_2007_2_12w	2	1	1	12	True	False	True	72.76	3.33	6	Rabbits	True	FGF	True	False	False	False	Mixture	Scaffold	Condyle	False	False	False	False	False	False	False	False	False
468372_Huang_2007_0_12w	0	0	1	12	True	False	True	51.44	5.44	6	Rabbits	False		False	False	False	False	No_material	Empty_defect	Condyle	False	False	False	False	False	False	False	False	False
468373_Hui_2013_1_2m	1	1	1	8,7	False	False	True	53.57	3.57	6	Minipigs	False		False	False	False	False	Synthetic	Hydrogel	Condyle	False	False	False	False	False	False	False	False	False
468373_Hui_2013_1_4m	1	1	1	17,3	True	False	True	65.71	23.57	6	Minipigs	False		False	False	False	False	Synthetic	Hydrogel	Condyle	False	False	False	False	False	False	False	False	False
468373_Hui_2013_0_4m	0	0	1	17,3	True	False	True	55.71	16.43	6	Minipigs	False		False	False	False	False	No_material	Empty_defect	Condyle	False	False	False	False	False	False	False	False	False
468373_Hui_2013_0_2m	0	0	1	8,7	False	False	True	37.86	10.71	6	Minipigs	False		False	False	False	False	No_material	Empty_defect	Condyle	False	False	False	False	False	False	False	False	False
468380_Igarashi_2012_1_16w	1	1	1	16	True	False	True	66.07	5	8	Dogs	False		False	False	False	False	Natural	Hydrogel	Trochlea	False	False	False	True	False	False	False	False	False
468380_Igarashi_2012_0_16w	0	0	1	16	True	False	True	41.43	6.79	8	Dogs	False		False	False	False	False	No_material	Empty_defect	Trochlea	False	False	False	False	False	False	False	False	False
468381_Im_2010_1_5m	1	1	1	21,7	True	False	True	75.61	11.5	9	Minipigs	False		False	False	False	False	Natural	Scaffold	Condyle	False	False	False	False	False	False	False	False	False
468381_Im_2010_0_5m	0	0	1	21,7	True	False	True	56	11.78	9	Minipigs	False		False	False	False	False	No_material	Empty_defect	Condyle	False	False	False	False	False	False	False	False	False
468384_Ishii_2007_1_8w	1	1	1	8	True	True	False	32.86	9.29	3	Rabbits	False		False	False	False	False	Natural	Hydrogel	Condyle	False	False	False	False	True	False	False	False	False
468384_Ishii_2007_2_8w	2	1	1	8	True	True	False	35	12.86	6	Rabbits	True	FGF	True	False	False	False	Natural	Hydrogel	Condyle	False	False	False	False	True	False	False	False	False
468384_Ishii_2007_3_8w	3	1	1	8	True	True	False	78.57	6.43	6	Rabbits	True	FGF	True	False	False	False	Natural	Hydrogel	Condyle	False	False	False	False	True	False	False	False	False
468384_Ishii_2007_4_8w	4	1	1	8	True	True	False	82.14	3.57	6	Rabbits	True	FGF	True	False	False	False	Natural	Hydrogel	Condyle	False	False	False	False	True	False	False	False	False
468384_Ishii_2007_5_8w	5	1	1	8	True	True	False	83.57	3.57	6	Rabbits	True	FGF	True	False	False	False	Natural	Hydrogel	Condyle	False	False	False	False	True	False	False	False	False
468384_Ishii_2007_0_8w	0	0	1	8	True	True	False	37.14	15	6	Rabbits	False		False	False	False	False	No_material	Empty_defect	Condyle	False	False	False	False	False	False	False	False	False
468388_Jagodzinski_2014_1_3m	1	1	1	13	True	False	True	47.78	5	5	Minipigs	False		False	False	False	False	Natural	Scaffold	Condyle	False	False	False	False	False	False	False	False	False
468388_Jagodzinski_2014_0_3m	0	0	1	13	True	False	True	22.78	6.67	5	Minipigs	False		False	False	False	False	No_material	Empty_defect	Condyle	False	False	False	False	False	False	False	False	False
468389_Jansen_2009_1_3m	1	1	1	13	True	False	True	51.22	14.52	6	Rabbits	False		False	False	False	False	Synthetic	Scaffold	Condyle	False	False	False	False	False	False	False	False	False
468389_Jansen_2009_2_3m	2	1	1	13	True	False	True	59.26	10.22	6	Rabbits	False		False	False	False	False	Synthetic	Scaffold	Condyle	False	False	False	False	False	False	False	False	False
468389_Jansen_2009_0_3m	0	0	1	13	True	False	True	59.89	13.56	6	Rabbits	False		False	False	False	False	No_material	Empty_defect	Condyle	False	False	False	False	False	False	False	False	False
468404_Jiang_2013_1_12w	1	1	1	12	True	False	True	68.06	14.41	6	Rabbits	False		False	False	False	False	Natural	Scaffold	Trochlea	True	False	False	False	False	False	False	False	False
468404_Jiang_2013_0_12w	0	0	1	12	True	False	True	43.22	28.91	6	Rabbits	False		False	False	False	False	No_material	Empty_defect	Trochlea	False	False	False	False	False	False	False	False	False
468404_Jiang_2013_2_12w	2	1	1	12	True	False	True	88.97	19.81	6	Rabbits	True	Polyvinylpyrrolidone-iodine	False	False	False	False	Natural	Scaffold	Trochlea	True	False	False	False	False	False	False	False	False
468404_Jiang_2013_1_6w	1	1	1	6	False	True	False	54.66	21.94	6	Rabbits	False		False	False	False	False	Natural	Scaffold	Trochlea	True	False	False	False	False	False	False	False	False
468404_Jiang_2013_2_6w	2	1	1	6	False	True	False	71.66	17.66	6	Rabbits	True	Polyvinylpyrrolidone-iodine	False	False	False	False	Natural	Scaffold	Trochlea	True	False	False	False	False	False	False	False	False
468404_Jiang_2013_0_6w	0	0	1	6	False	True	False	14.06	8.16	6	Rabbits	False		False	False	False	False	No_material	Empty_defect	Trochlea	False	False	False	False	False	False	False	False	False
468415_Jung_2006_1_3m	1	1	1	13	True	False	True	37.16	7.26	5	Minipigs	False		False	False	False	False	Natural	Scaffold	Condyle	False	False	False	False	False	False	False	False	False
468415_Jung_2006_2_3m	2	1	1	13	True	False	True	56.86	2.09	5	Minipigs	True	rhGDF-5	False	False	False	False	Natural	Scaffold	Condyle	False	False	False	False	False	False	False	False	False
468415_Jung_2006_0_3m	0	0	1	13	True	False	True	21.81	4.63	10	Minipigs	False		False	False	False	False	No_material	Empty_defect	Condyle	False	False	False	False	False	False	False	False	False
468415_Jung_2006_1_12m	1	1	1	52	True	False	True	56.86	2.09	5	Minipigs	False		False	False	False	False	Natural	Scaffold	Condyle	False	False	False	False	False	False	False	False	False
468415_Jung_2006_2_12m	2	1	1	52	True	False	True	61.8	4.65	5	Minipigs	True	rhGDF-5	False	False	False	False	Natural	Scaffold	Condyle	False	False	False	False	False	False	False	False	False
468415_Jung_2006_0_12m	0	0	1	52	True	False	True	61.28	4.68	10	Minipigs	False		False	False	False	False	No_material	Empty_defect	Condyle	False	False	False	False	False	False	False	False	False
468434_Kawaguchi_2011_1_12w	1	1	1	12	True	False	True	34.89	11.16	6	Rabbits	False		False	False	False	False	Natural	Scaffold	Trochlea	True	False	False	False	False	False	False	False	False
468434_Kawaguchi_2011_2_12w	2	1	1	12	True	False	True	50.79	20.63	6	Rabbits	False		False	False	False	False	Natural	Scaffold	Trochlea	True	False	False	False	False	False	False	False	False
468434_Kawaguchi_2011_3_12w	3	1	1	12	True	False	True	58.21	13.42	6	Rabbits	False		False	False	False	False	Natural	Scaffold	Trochlea	True	False	False	False	False	False	False	False	False
468434_Kawaguchi_2011_0_12w	0	0	1	12	True	False	True	25.37	7.21	6	Rabbits	False		False	False	False	False	No_material	Empty_defect	Trochlea	False	False	False	False	False	False	False	False	False
468438_Kayakabe_2006_1_4w	1	1	1	4	False	True	False	34.29	17.86	6	Rabbits	False		False	False	False	False	Natural	Scaffold	Trochlea	False	False	True	False	False	False	False	False	False
468438_Kayakabe_2006_0_4w	0	0	1	4	False	True	False	30.71	17.86	3	Rabbits	False		False	False	False	False	No_material	Empty_defect	Trochlea	False	False	False	False	False	False	False	False	False
468438_Kayakabe_2006_1_12w	1	1	1	12	True	False	True	55	8.57	3	Rabbits	False		False	False	False	False	Natural	Scaffold	Trochlea	False	False	True	False	False	False	False	False	False
468438_Kayakabe_2006_0_12w	0	0	1	12	True	False	True	39.29	9.29	4	Rabbits	False		False	False	False	False	No_material	Empty_defect	Trochlea	False	False	False	False	False	False	False	False	False
468450_Kitamura_2011_1_4w	1	1	1	4	False	True	False	82.92	13.33	30	Rabbits	False		False	False	False	False	Synthetic	Hydrogel	Trochlea	False	False	False	False	False	False	False	True	False
468450_Kitamura_2011_0_4w	0	0	1	4	False	True	False	51.25	27.08	30	Rabbits	False		False	False	False	False	No_material	Empty_defect	Trochlea	False	False	False	False	False	False	False	False	False
468450_Kitamura_2011_1_12w	1	1	1	12	True	False	True	72.08	15.83	30	Rabbits	False		False	False	False	False	Synthetic	Hydrogel	Trochlea	False	False	False	False	False	False	False	True	False
468450_Kitamura_2011_0_12w	0	0	1	12	True	False	True	40.42	13.75	30	Rabbits	False		False	False	False	False	No_material	Empty_defect	Trochlea	False	False	False	False	False	False	False	False	False
468455_Kon_2010_1_6m	1	1	1	26	True	False	True	81.79	8.93	8	Sheep	False		False	False	False	False	Natural	Scaffold	Condyle	False	False	False	False	False	False	False	False	False
468455_Kon_2010_0_6m	0	0	1	26	True	False	True	23.21	20.71	8	Sheep	False		False	False	False	False	No_material	Empty_defect	Condyle	False	False	False	False	False	False	False	False	False
468457_Kon_2010_1_6m	1	1	1	26	True	False	True	81.18	5.05	8	Sheep	False		False	False	False	False	Natural	Scaffold	Condyle	False	False	False	False	False	False	False	False	False
468457_Kon_2010_2_6m	2	1	1	26	True	False	True	58.92	3.57	8	Sheep	True	PRP	False	False	False	True	Natural	Scaffold	Condyle	False	False	False	False	False	False	False	False	False
468457_Kon_2010_0_6m	0	0	1	26	True	False	True	23.44	6.68	8	Sheep	False		False	False	False	False	No_material	Empty_defect	Condyle	False	False	False	False	False	False	False	False	False
468459_Kon_2013_1_6m	1	1	1	26	True	False	True	86	14.5	7	Goats	False		False	False	False	False	Natural	Scaffold	Condyle	False	False	False	False	False	False	False	False	False
468459_Kon_2013_2_6m	2	1	1	26	True	False	True	72.25	28.5	8	Goats	False		False	False	False	False	Natural	Scaffold	Condyle	False	False	False	False	False	False	False	False	False
468459_Kon_2013_3_6m	3	1	1	26	True	False	True	57.5	24.75	8	Goats	False		False	False	False	False	Natural	Scaffold	Condyle	False	False	False	False	False	False	False	False	False
468459_Kon_2013_0_6m	0	0	1	26	True	False	True	49.25	40	4	Goats	False		False	False	False	False	No_material	Empty_defect	Condyle	False	False	False	False	False	False	False	False	False
468471_Kubo_2007_1_12w	1	1	1	12	False	False	True	68.07	28.71	8	Rabbits	False		False	False	False	False	Natural	Hydrogel	Trochlea	True	False	False	False	False	False	False	False	False
468471_Kubo_2007_0_12w	0	0	1	12	False	False	True	49.29	23.57	8	Rabbits	False		False	False	False	False	No_material	Empty_defect	Trochlea	False	False	False	False	False	False	False	False	False
468471_Kubo_2007_1_24w	1	1	1	24	True	False	True	70.29	18.5	7	Rabbits	False		False	False	False	False	Natural	Hydrogel	Trochlea	True	False	False	False	False	False	False	False	False
468471_Kubo_2007_0_24w	0	0	1	24	True	False	True	47.57	27.36	7	Rabbits	False		False	False	False	False	No_material	Empty_defect	Trochlea	False	False	False	False	False	False	False	False	False
468471_Kubo_2007_1_4w	1	1	1	4	False	True	False	54.14	10.86	8	Rabbits	False		False	False	False	False	Natural	Hydrogel	Trochlea	True	False	False	False	False	False	False	False	False
468471_Kubo_2007_0_4w	0	0	1	4	False	True	False	51.14	12.93	8	Rabbits	False		False	False	False	False	No_material	Empty_defect	Trochlea	False	False	False	False	False	False	False	False	False
468471_Kubo_2007_1_8w	1	1	1	8	False	True	False	73.36	12.36	7	Rabbits	False		False	False	False	False	Natural	Hydrogel	Trochlea	True	False	False	False	False	False	False	False	False
468471_Kubo_2007_0_8w	0	0	1	8	False	True	False	41.93	13.21	7	Rabbits	False		False	False	False	False	No_material	Empty_defect	Trochlea	False	False	False	False	False	False	False	False	False
468483_Lee_2012_1_12w	1	1	1	12	True	False	True	70.25	10.29	6	Rabbits	False		False	False	False	False	Natural	Hydrogel	Trochlea	False	False	False	False	False	False	False	False	False
468483_Lee_2012_0_12w	0	0	1	12	True	False	True	46.43	9.86	6	Rabbits	False		False	False	False	False	No_material	Empty_defect	Trochlea	False	False	False	False	False	False	False	False	False
468483_Lee_2012_1_4w	1	1	1	4	False	True	False	29.75	10.5	6	Rabbits	False		False	False	False	False	Natural	Hydrogel	Trochlea	False	False	False	False	False	False	False	False	False
468483_Lee_2012_0_4w	0	0	1	4	False	True	False	16.07	6.43	6	Rabbits	False		False	False	False	False	No_material	Empty_defect	Trochlea	False	False	False	False	False	False	False	False	False
468508_Lin_2006_1_12w	1	1	1	12	True	False	True	58.36	8.52	6	Rabbits	False		False	False	False	False	Natural	Scaffold	Condyle&Trochlea	True	False	False	False	False	False	False	False	False
468508_Lin_2006_0_12w	0	0	1	12	True	False	True	49.43	7.11	6	Rabbits	False		False	False	False	False	No_material	Empty_defect	Condyle&Trochlea	False	False	False	False	False	False	False	False	False
468508_Lin_2006_1_4w	1	1	1	4	False	True	False	39.29	11.99	6	Rabbits	False		False	False	False	False	Natural	Scaffold	Condyle&Trochlea	True	False	False	False	False	False	False	False	False
468508_Lin_2006_1_8w	1	1	1	8	False	True	False	50.57	8.86	6	Rabbits	False		False	False	False	False	Natural	Scaffold	Condyle&Trochlea	True	False	False	False	False	False	False	False	False
468536_Lubiatowski_2006_1_12w	1	1	1	12	True	False	True	71	11.19	7	Rabbits	False		False	False	False	False	Natural	Scaffold	Femur	True	False	False	False	False	False	False	False	False
468536_Lubiatowski_2006_0_12w	0	0	1	12	True	False	True	40	8.65	7	Rabbits	False		False	False	False	False	No_material	Empty_defect	Femur	False	False	False	False	False	False	False	False	False
468536_Lubiatowski_2006_1_4w	1	1	1	4	False	True	False	76	8.86	7	Rabbits	False		False	False	False	False	Natural	Scaffold	Femur	True	False	False	False	False	False	False	False	False
468536_Lubiatowski_2006_0_4w	0	0	1	4	False	True	False	38.5	11.98	7	Rabbits	False		False	False	False	False	No_material	Empty_defect	Femur	False	False	False	False	False	False	False	False	False
468542_Maehara_2010_1_12w	1	1	1	12	True	False	True	46	19.75	6	Rabbits	False		False	False	False	False	Natural	Hydrogel	Trochlea	False	False	False	False	False	False	False	False	False
468542_Maehara_2010_0_12w	0	0	1	12	True	False	True	33	21.81	6	Rabbits	False		False	False	False	False	No_material	Empty_defect	Trochlea	False	False	False	False	False	False	False	False	False
468542_Maehara_2010_2_12w	2	1	1	12	True	False	True	70.44	17.31	6	Rabbits	True	FGF	True	False	False	False	Natural	Hydrogel	Trochlea	False	False	False	False	False	False	False	False	False
468542_Maehara_2010_3_12w	3	1	1	12	True	False	True	47.06	16.5	6	Rabbits	True	FGF	True	False	False	False	Natural	Hydrogel	Trochlea	False	False	False	False	False	False	False	False	False
468542_Maehara_2010_1_4w	1	1	1	4	False	True	False	37.88	19.94	6	Rabbits	False		False	False	False	False	Natural	Hydrogel	Trochlea	False	False	False	False	False	False	False	False	False
468542_Maehara_2010_0_4w	0	0	1	4	False	True	False	34.19	10.38	6	Rabbits	False		False	False	False	False	No_material	Empty_defect	Trochlea	False	False	False	False	False	False	False	False	False
468542_Maehara_2010_2_4w	2	1	1	4	False	True	False	52.56	19.38	6	Rabbits	True	FGF	True	False	False	False	Natural	Hydrogel	Trochlea	False	False	False	False	False	False	False	False	False
468542_Maehara_2010_3_4w	3	1	1	4	False	True	False	38.06	20.75	6	Rabbits	True	FGF	True	False	False	False	Natural	Hydrogel	Trochlea	False	False	False	False	False	False	False	False	False
468542_Maehara_2010_1_8w	1	1	1	8	False	True	False	52.31	17.31	6	Rabbits	False		False	False	False	False	Natural	Hydrogel	Trochlea	False	False	False	False	False	False	False	False	False
468542_Maehara_2010_0_8w	0	0	1	8	False	True	False	49.31	14.69	6	Rabbits	False		False	False	False	False	No_material	Empty_defect	Trochlea	False	False	False	False	False	False	False	False	False
468542_Maehara_2010_2_8w	2	1	1	8	False	True	False	70.06	23.63	6	Rabbits	True	FGF	True	False	False	False	Natural	Hydrogel	Trochlea	False	False	False	False	False	False	False	False	False
468542_Maehara_2010_3_8w	3	1	1	8	False	True	False	43.75	20.56	6	Rabbits	True	FGF	True	False	False	False	Natural	Hydrogel	Trochlea	False	False	False	False	False	False	False	False	False
468554_Marmotti_2012_3_3m	3	1	1	13	False	False	True	25	3.51	3	Rabbits	True	PRP	False	False	False	True	Natural	Hydrogel	Trochlea	False	False	False	False	False	False	False	False	False
468554_Marmotti_2012_4_3m	4	1	1	13	False	False	True	36.95	15.47	3	Rabbits	True	PRP	False	False	False	True	Natural	Hydrogel	Trochlea	False	False	True	False	False	False	False	False	False
468554_Marmotti_2012_0_3m	0	0	1	13	False	False	True	59.14	4.94	3	Rabbits	False		False	False	False	False	No_material	Empty_defect	Trochlea	False	False	False	False	False	False	False	False	False
468554_Marmotti_2012_3_6m	3	1	1	26	True	False	True	41.23	4.09	4	Rabbits	True	PRP	False	False	False	True	Natural	Hydrogel	Trochlea	False	False	False	False	False	False	False	False	False
468554_Marmotti_2012_4_6m	4	1	1	26	True	False	True	56.57	2.84	4	Rabbits	True	PRP	False	False	False	True	Natural	Hydrogel	Trochlea	False	False	True	False	False	False	False	False	False
468554_Marmotti_2012_0_6m	0	0	1	26	True	False	True	63.88	2.44	4	Rabbits	False		False	False	False	False	No_material	Empty_defect	Trochlea	False	False	False	False	False	False	False	False	False
468555_Marmotti_2013_1_12m	1	1	1	52	True	False	True	51.21	5.57	4	Goats	True	PRP	False	False	False	True	Natural	Hydrogel	Trochlea	False	False	False	False	False	False	False	False	False
468555_Marmotti_2013_0_12m	0	0	1	52	True	False	True	50.21	2.89	4	Goats	False		False	False	False	False	No_material	Empty_defect	Trochlea	False	False	False	False	False	False	False	False	False
468562_Masuoka_2006_1_4w	1	1	1	4	False	True	False	47.86	5.05	6	Rabbits	False		False	False	False	False	Natural	Scaffold	Trochlea	True	False	False	False	False	False	False	False	False
468562_Masuoka_2006_1_12w	1	1	1	12	True	False	True	50	5.05	6	Rabbits	False		False	False	False	False	Natural	Scaffold	Trochlea	True	False	False	False	False	False	False	False	False
468562_Masuoka_2006_0_12w	0	0	1	12	True	False	True	41.43	7.14	6	Rabbits	False		False	False	False	False	No_material	Empty_defect	Trochlea	False	False	False	False	False	False	False	False	False
468562_Masuoka_2006_0_4w	0	0	1	4	False	True	False	28.57	7.14	6	Rabbits	False		False	False	False	False	No_material	Empty_defect	Trochlea	False	False	False	False	False	False	False	False	False
468566_Matsuda_2013_1_2mm_4w	1	1	1	4	True	True	False	54.37	16.95	5	Rabbits	False		False	False	False	False	Synthetic	Hydrogel	Trochlea	False	False	False	False	False	False	False	True	False
468566_Matsuda_2013_2_2mm_4w	2	1	1	4	True	True	False	65.26	13.47	5	Rabbits	False		False	False	False	False	Synthetic	Hydrogel	Trochlea	False	False	False	False	False	False	False	True	False
468566_Matsuda_2013_3_2mm_4w	3	1	1	4	True	True	False	58.26	11.74	5	Rabbits	False		False	False	False	False	Synthetic	Hydrogel	Trochlea	False	False	False	False	False	False	False	True	False
468566_Matsuda_2013_0_2mm_4w	0	0	1	4	True	True	False	18.68	14.37	5	Rabbits	False		False	False	False	False	No_material	Empty_defect	Trochlea	False	False	False	False	False	False	False	False	False
468566_Matsuda_2013_1_3mm_4w	1	1	1	4	True	True	False	39.58	13.05	5	Rabbits	False		False	False	False	False	Synthetic	Hydrogel	Trochlea	False	False	False	False	False	False	False	True	False
468566_Matsuda_2013_2_3mm_4w	2	1	1	4	True	True	False	38.74	11.32	5	Rabbits	False		False	False	False	False	Synthetic	Hydrogel	Trochlea	False	False	False	False	False	False	False	True	False
468566_Matsuda_2013_3_3mm_4w	3	1	1	4	True	True	False	63.95	12.63	5	Rabbits	False		False	False	False	False	Synthetic	Hydrogel	Trochlea	False	False	False	False	False	False	False	True	False
468566_Matsuda_2013_0_3mm_4w	0	0	1	4	True	True	False	23.95	19.58	5	Rabbits	False		False	False	False	False	No_material	Empty_defect	Trochlea	False	False	False	False	False	False	False	False	False
468566_Matsuda_2013_1_4mm_4w	1	1	1	4	True	True	False	34.79	11.32	5	Rabbits	False		False	False	False	False	Synthetic	Hydrogel	Trochlea	False	False	False	False	False	False	False	True	False
468566_Matsuda_2013_2_4mm_4w	2	1	1	4	True	True	False	26.95	4.37	5	Rabbits	False		False	False	False	False	Synthetic	Hydrogel	Trochlea	False	False	False	False	False	False	False	True	False
468566_Matsuda_2013_3_4mm_4w	3	1	1	4	True	True	False	38.74	11.32	5	Rabbits	False		False	False	False	False	Synthetic	Hydrogel	Trochlea	False	False	False	False	False	False	False	True	False
468566_Matsuda_2013_0_4mm_4w	0	0	1	4	True	True	False	27.37	9.58	5	Rabbits	False		False	False	False	False	No_material	Empty_defect	Trochlea	False	False	False	False	False	False	False	False	False
468579_Messner_1994_1_12m	1	1	1	52	True	False	True	38.69	7.22	7	Rabbits	False		False	False	False	False	Synthetic	Scaffold	Condyle	False	False	False	False	False	False	False	False	False
468579_Messner_1994_0_12m	0	0	1	52	True	False	True	51.56	2.95	4	Rabbits	False		False	False	False	False	No_material	Empty_defect	Condyle	False	False	False	False	False	False	False	False	False
468579_Messner_1994_2_12m	2	1	1	52	True	False	True	56.67	5.1	5	Rabbits	False		False	False	False	False	Synthetic	Scaffold	Condyle	False	False	False	False	False	False	False	False	False
468579_Messner_1994_1_6m	1	1	1	26	False	False	True	50.87	7.8	6	Rabbits	False		False	False	False	False	Synthetic	Scaffold	Condyle	False	False	False	False	False	False	False	False	False
468579_Messner_1994_2_6m	2	1	1	26	False	False	True	52.6	5.89	6	Rabbits	False		False	False	False	False	Synthetic	Scaffold	Condyle	False	False	False	False	False	False	False	False	False
468579_Messner_1994_0_6m	0	0	1	26	False	False	True	31.51	5.89	4	Rabbits	False		False	False	False	False	No_material	Empty_defect	Condyle	False	False	False	False	False	False	False	False	False
468581_Mierisch_2002_1_12w	1	1	1	12	True	False	True	60.42	18.21	9	Rabbits	False		False	False	False	False	Natural	Hydrogel	Trochlea	False	False	False	True	False	False	False	False	False
468581_Mierisch_2002_0_12w	0	0	1	12	True	False	True	62.08	20.17	8	Rabbits	False		False	False	False	False	No_material	Empty_defect	Trochlea	False	False	False	False	False	False	False	False	False
468581_Mierisch_2002_2_12w	2	1	1	12	True	False	True	85.46	7.38	8	Rabbits	True	TGF	False	False	True	False	Natural	Hydrogel	Trochlea	False	False	False	True	False	False	False	False	False
468581_Mierisch_2002_3_12w	3	1	1	12	True	False	True	83.88	9.04	8	Rabbits	True	TGF	False	False	True	False	Natural	Hydrogel	Trochlea	False	False	False	True	False	False	False	False	False
468581_Mierisch_2002_1_6w	1	1	1	6	False	True	False	74.54	13.63	9	Rabbits	False		False	False	False	False	Natural	Hydrogel	Trochlea	False	False	False	True	False	False	False	False	False
468581_Mierisch_2002_2_6w	2	1	1	6	False	True	False	84.54	6.88	8	Rabbits	True	TGF	False	False	True	False	Natural	Hydrogel	Trochlea	False	False	False	True	False	False	False	False	False
468581_Mierisch_2002_3_6w	3	1	1	6	False	True	False	83.17	7.54	8	Rabbits	True	TGF	False	False	True	False	Natural	Hydrogel	Trochlea	False	False	False	True	False	False	False	False	False
468581_Mierisch_2002_0_6w	0	0	1	6	False	True	False	60.33	21	8	Rabbits	False		False	False	False	False	No_material	Empty_defect	Trochlea	False	False	False	False	False	False	False	False	False
468586_Miller_2010_1_12w	1	1	1	12	True	False	True	61.43	10.49	6	Rabbits	False		False	False	False	False	Natural	Hydrogel	Trochlea	False	False	False	False	False	False	False	False	False
468586_Miller_2010_2_12w	2	1	1	12	True	False	True	58.21	10.49	6	Rabbits	True	IGF, TGF, dexamethasone	False	False	False	False	Natural	Hydrogel	Trochlea	False	False	False	False	False	False	False	False	False
468586_Miller_2010_0(2)_12w	0	0	1	12	True	False	True	57.86	10.49	6	Rabbits	False		False	False	False	False	No_material	Empty_defect	Trochlea	False	False	False	False	False	False	False	False	False
468597_Mori_2013_1_12w	1	1	1	12	True	False	True	54.74	13.68	10	Rabbits	False		False	False	False	False	Natural	Scaffold	Trochlea	True	False	False	False	False	False	False	False	False
468597_Mori_2013_2_12w	2	1	1	12	True	False	True	74.21	21.05	10	Rabbits	True	BMP	False	True	False	False	Natural	Scaffold	Trochlea	True	False	False	False	False	False	False	False	False
468597_Mori_2013_0_12w	0	0	1	12	True	False	True	33.16	11.05	10	Rabbits	False		False	False	False	False	No_material	Empty_defect	Trochlea	False	False	False	False	False	False	False	False	False
468602_Mrosek_2010_1_15w	1	1	1	15	True	False	True	44.7	8.86	8	Rabbits	True	TGF	False	False	True	False	Synthetic	Scaffold	Condyle	False	False	False	False	False	False	False	False	True
468602_Mrosek_2010_2_15w	2	1	1	15	True	False	True	59.73	18.1	8	Rabbits	True	TGF	False	False	True	False	Synthetic	Scaffold	Condyle	False	False	False	False	False	False	False	False	True
468602_Mrosek_2010_0_15w	0	0	1	15	True	False	True	31.33	0.1	2	Rabbits	False		False	False	False	False	No_material	Empty_defect	Condyle	False	False	False	False	False	False	False	False	True
468604_Muller_2006_1_12w	1	1	1	12	True	False	True	57.14	22.86	6	Rabbits	False		False	False	False	False	Synthetic	Scaffold	Condyle	False	False	False	False	False	False	False	False	False
468604_Muller_2006_2_12w	2	1	1	12	True	False	True	26.43	18.57	6	Rabbits	False		False	False	False	False	Synthetic	Scaffold	Condyle	False	False	False	False	False	False	False	False	False
468604_Muller_2006_0_12w	0	0	1	12	True	False	True	28.57	27.14	6	Rabbits	False		False	False	False	False	No_material	Empty_defect	Condyle	False	False	False	False	False	False	False	False	False
468608_Nagura_2007_1_12w	1	1	1	12	False	False	True	64.29	14.29	6	Rabbits	False		False	False	False	False	Synthetic	Scaffold	Trochlea	False	False	False	False	False	False	True	False	False
468608_Nagura_2007_0_12w	0	0	1	12	False	False	True	22.86	10.71	6	Rabbits	False		False	False	False	False	No_material	Empty_defect	Trochlea	False	False	False	False	False	False	False	False	False
468608_Nagura_2007_1_24w	1	1	1	24	True	False	True	58.57	12.86	6	Rabbits	False		False	False	False	False	Synthetic	Scaffold	Trochlea	False	False	False	False	False	False	True	False	False
468608_Nagura_2007_0_24w	0	0	1	24	True	False	True	26.43	7.14	6	Rabbits	False		False	False	False	False	No_material	Empty_defect	Trochlea	False	False	False	False	False	False	False	False	False
468608_Nagura_2007_1_3w	1	1	1	3	False	True	False	19.29	5.71	6	Rabbits	False		False	False	False	False	Synthetic	Scaffold	Trochlea	False	False	False	False	False	False	True	False	False
468608_Nagura_2007_0_3w	0	0	1	3	False	True	False	12.86	11.43	6	Rabbits	False		False	False	False	False	No_material	Empty_defect	Trochlea	False	False	False	False	False	False	False	False	False
468608_Nagura_2007_1_6w	1	1	1	6	False	True	False	50	15	6	Rabbits	False		False	False	False	False	Synthetic	Scaffold	Trochlea	False	False	False	False	False	False	True	False	False
468608_Nagura_2007_0_6w	0	0	1	6	False	True	False	19.29	16.43	6	Rabbits	False		False	False	False	False	No_material	Empty_defect	Trochlea	False	False	False	False	False	False	False	False	False
468614_Necas_2010_1_16w	1	1	1	16	True	False	True	22.08	12	10	Minipigs	False		False	False	False	False	Natural	Scaffold	Condyle	False	False	False	False	False	False	False	False	False
468614_Necas_2010_0_16w	0	0	1	16	True	False	True	21.67	2.67	10	Minipigs	False		False	False	False	False	No_material	Empty_defect	Condyle	False	False	False	False	False	False	False	False	False
468616_Nettles_2008_1_3m	1	1	1	13	False	False	True	51.61	8.19	3	Goats	False		False	False	False	False	Natural	Hydrogel	Condyle	False	False	False	False	False	False	False	False	False
468616_Nettles_2008_0_3m	0	0	1	13	False	False	True	41.33	8.51	3	Goats	False		False	False	False	False	No_material	Empty_defect	Condyle	False	False	False	False	False	False	False	False	False
468616_Nettles_2008_1_6m	1	1	1	26	True	False	True	66.67	9.87	4	Goats	False		False	False	False	False	Natural	Hydrogel	Condyle	False	False	False	False	False	False	False	False	False
468616_Nettles_2008_0_6m	0	0	1	26	True	False	True	70.67	11.87	4	Goats	False		False	False	False	False	No_material	Empty_defect	Condyle	False	False	False	False	False	False	False	False	False
468629_Ogawa_2012_1_4w	1	1	1	4	True	True	False	64.21	17.37	5	Rabbits	False		False	False	False	False	Synthetic	Hydrogel	Trochlea	False	False	False	False	False	False	False	False	False
468629_Ogawa_2012_2_4w	2	1	1	4	True	True	False	30.53	18.95	5	Rabbits	False		False	False	False	False	Synthetic	Hydrogel	Trochlea	False	False	False	False	False	False	False	False	False
468629_Ogawa_2012_3_4w	3	1	1	4	True	True	False	85.26	6.84	5	Rabbits	False		False	False	False	False	Synthetic	Hydrogel	Trochlea	False	False	False	False	False	False	False	True	False
468629_Ogawa_2012_0_4w	0	0	1	4	True	True	False	30.53	14.21	5	Rabbits	False		False	False	False	False	No_material	Empty_defect	Trochlea	False	False	False	False	False	False	False	False	False
468660_Pei_2009_1_6m	1	1	1	26	True	False	True	20.43	12	3	Rabbits	False		False	False	False	False	Mixture	Scaffold/Scaffold-hydrogel	Condyle	False	False	False	False	False	False	False	False	False
468660_Pei_2009_0_6m	0	0	1	26	True	False	True	41.07	3.57	3	Rabbits	False		False	False	False	False	No_material	Empty_defect	Condyle	False	False	False	False	False	False	False	False	False
468668_Perka_2000_1_12w	1	1	1	12	True	False	True	49.29	12.14	7	Rabbits	False		False	False	False	False	Natural	Hydrogel	Trochlea	False	False	False	False	True	False	False	False	False
468668_Perka_2000_0_12w	0	0	1	12	True	False	True	23.57	10.71	7	Rabbits	False		False	False	False	False	No_material	Empty_defect	Trochlea	False	False	False	False	False	False	False	False	False
468668_Perka_2000_1_4w	1	1	1	4	False	True	False	34.29	7.14	7	Rabbits	False		False	False	False	False	Natural	Hydrogel	Trochlea	False	False	False	False	True	False	False	False	False
468668_Perka_2000_0_4w	0	0	1	4	False	True	False	23.57	8.57	7	Rabbits	False		False	False	False	False	No_material	Empty_defect	Trochlea	False	False	False	False	False	False	False	False	False
468682_Qi_2010_1_8w	1	1	1	8	False	True	False	34.14	4	5	Rabbits	False		False	False	False	False	Natural	Scaffold/Hydrogel	Condyle	False	False	False	False	False	False	False	False	False
468682_Qi_2010_0_8w	0	0	1	8	False	True	False	21.71	5.79	4	Rabbits	False		False	False	False	False	No_material	Empty_defect	Condyle	False	False	False	False	False	False	False	False	False
468682_Qi_2010_1_12w	1	1	1	12	True	False	True	56.79	4.36	5	Rabbits	False		False	False	False	False	Natural	Scaffold/Hydrogel	Condyle	False	False	False	False	False	False	False	False	False
468682_Qi_2010_0_12w	0	0	1	12	True	False	True	39.57	5.79	4	Rabbits	False		False	False	False	False	No_material	Empty_defect	Condyle	False	False	False	False	False	False	False	False	False
468696_Reyes_2012_1_12w	1	1	1	12	False	False	True	27.72	5.67	3	Rabbits	False		False	False	False	False	Mixture	Scaffold	Intercondylar_fossa	False	False	False	False	False	False	False	False	False
468696_Reyes_2012_2_12w	2	1	1	12	False	False	True	66.17	5.67	3	Rabbits	True	BMP	False	True	False	False	Mixture	Scaffold	Intercondylar_fossa	False	False	False	False	False	False	False	False	False
468696_Reyes_2012_3_12w	3	1	1	12	False	False	True	84.83	8.56	3	Rabbits	True	BMP	False	True	False	False	Mixture	Scaffold	Intercondylar_fossa	False	False	False	False	False	False	False	False	False
468696_Reyes_2012_4_12w	4	1	1	12	False	False	True	77.5	5.67	3	Rabbits	True	TGF	False	False	True	False	Mixture	Scaffold	Intercondylar_fossa	False	False	False	False	False	False	False	False	False
468696_Reyes_2012_0_12w	0	0	1	12	False	False	True	18.22	2.78	3	Rabbits	False		False	False	False	False	No_material	Empty_defect	Intercondylar_fossa	False	False	False	False	False	False	False	False	False
468696_Reyes_2012_1_24w	1	1	1	24	True	False	True	37.22	6.61	3	Rabbits	False		False	False	False	False	Mixture	Scaffold	Intercondylar_fossa	False	False	False	False	False	False	False	False	False
468696_Reyes_2012_2_24w	2	1	1	24	True	False	True	75.67	6.89	3	Rabbits	True	BMP	False	True	False	False	Mixture	Scaffold	Intercondylar_fossa	False	False	False	False	False	False	False	False	False
468696_Reyes_2012_3_24w	3	1	1	24	True	False	True	77.17	5.5	3	Rabbits	True	BMP	False	True	False	False	Mixture	Scaffold	Intercondylar_fossa	False	False	False	False	False	False	False	False	False
468696_Reyes_2012_4_24w	4	1	1	24	True	False	True	82.83	5.67	3	Rabbits	True	TGF	False	False	True	False	Mixture	Scaffold	Intercondylar_fossa	False	False	False	False	False	False	False	False	False
468696_Reyes_2012_0_24w	0	0	1	24	True	False	True	33.22	5.67	3	Rabbits	False		False	False	False	False	No_material	Empty_defect	Intercondylar_fossa	False	False	False	False	False	False	False	False	False
468696_Reyes_2012_1_2w	1	1	1	2	False	True	False	11	5.33	3	Rabbits	False		False	False	False	False	Mixture	Scaffold	Intercondylar_fossa	False	False	False	False	False	False	False	False	False
468696_Reyes_2012_2_2w	2	1	1	2	False	True	False	14.72	6.11	3	Rabbits	True	BMP	False	True	False	False	Mixture	Scaffold	Intercondylar_fossa	False	False	False	False	False	False	False	False	False
468696_Reyes_2012_3_2w	3	1	1	2	False	True	False	55.61	5.33	3	Rabbits	True	BMP	False	True	False	False	Mixture	Scaffold	Intercondylar_fossa	False	False	False	False	False	False	False	False	False
468696_Reyes_2012_4_2w	4	1	1	2	False	True	False	45.78	3.22	3	Rabbits	True	TGF	False	False	True	False	Mixture	Scaffold	Intercondylar_fossa	False	False	False	False	False	False	False	False	False
468696_Reyes_2012_0_2w	0	0	1	2	False	True	False	1.67	3.39	3	Rabbits	False		False	False	False	False	No_material	Empty_defect	Intercondylar_fossa	False	False	False	False	False	False	False	False	False
468696_Reyes_2012_1_6w	1	1	1	6	False	True	False	18.56	3.06	3	Rabbits	False		False	False	False	False	Mixture	Scaffold	Intercondylar_fossa	False	False	False	False	False	False	False	False	False
468696_Reyes_2012_2_6w	2	1	1	6	False	True	False	48.22	3.06	3	Rabbits	True	BMP	False	True	False	False	Mixture	Scaffold	Intercondylar_fossa	False	False	False	False	False	False	False	False	False
468696_Reyes_2012_3_6w	3	1	1	6	False	True	False	57.28	2.89	3	Rabbits	True	BMP	False	True	False	False	Mixture	Scaffold	Intercondylar_fossa	False	False	False	False	False	False	False	False	False
468696_Reyes_2012_4_6w	4	1	1	6	False	True	False	62.61	3.39	3	Rabbits	True	TGF	False	False	True	False	Mixture	Scaffold	Intercondylar_fossa	False	False	False	False	False	False	False	False	False
468696_Reyes_2012_0_6w	0	0	1	6	False	True	False	12.72	3.37	3	Rabbits	False		False	False	False	False	No_material	Empty_defect	Intercondylar_fossa	False	False	False	False	False	False	False	False	False
468698_2014_Reyes_1_12w	1	1	1	12	False	False	True	23.33	3.17	3	Rabbits	False		False	False	False	False	Synthetic	Scaffold	Intercondylar_fossa	False	False	False	False	False	False	False	False	False
468698_2014_Reyes_2_12w	2	1	1	12	False	False	True	75.56	3.33	3	Rabbits	True	BMP	False	True	False	False	Synthetic	Scaffold	Intercondylar_fossa	False	False	False	False	False	False	False	False	False
468698_2014_Reyes_3_12w	3	1	1	12	False	False	True	83.5	5.56	3	Rabbits	True	BMP	False	True	False	False	Synthetic	Scaffold	Intercondylar_fossa	False	False	False	False	False	False	False	False	False
468698_2014_Reyes_4_12w	4	1	1	12	False	False	True	79.83	2.94	3	Rabbits	True	TGF	False	False	True	False	Synthetic	Scaffold	Intercondylar_fossa	False	False	False	False	False	False	False	False	False
468698_2014_Reyes_0_12w	0	0	1	12	False	False	True	18.33	3.17	3	Rabbits	False		False	False	False	False	No_material	Empty_defect	Intercondylar_fossa	False	False	False	False	False	False	False	False	False
468698_2014_Reyes_1_24w	1	1	1	24	True	False	True	31.5	3.33	3	Rabbits	False		False	False	False	False	Synthetic	Scaffold	Intercondylar_fossa	False	False	False	False	False	False	False	False	False
468698_2014_Reyes_2_24w	2	1	1	24	True	False	True	79.83	2.94	3	Rabbits	True	BMP	False	True	False	False	Synthetic	Scaffold	Intercondylar_fossa	False	False	False	False	False	False	False	False	False
468698_2014_Reyes_3_24w	3	1	1	24	True	False	True	87.22	3.17	3	Rabbits	True	BMP	False	True	False	False	Synthetic	Scaffold	Intercondylar_fossa	False	False	False	False	False	False	False	False	False
468698_2014_Reyes_4_24w	4	1	1	24	True	False	True	81.11	9.06	3	Rabbits	True	TGF	False	False	True	False	Synthetic	Scaffold	Intercondylar_fossa	False	False	False	False	False	False	False	False	False
468698_2014_Reyes_0_24w	0	0	1	24	True	False	True	33.33	5.39	3	Rabbits	False		False	False	False	False	No_material	Empty_defect	Intercondylar_fossa	False	False	False	False	False	False	False	False	False
468698_2014_Reyes_1_2w	1	1	1	2	False	True	False	11.11	5.39	3	Rabbits	False		False	False	False	False	Synthetic	Scaffold	Intercondylar_fossa	False	False	False	False	False	False	False	False	False
468698_2014_Reyes_2_2w	2	1	1	2	False	True	False	34.83	8.72	3	Rabbits	True	BMP	False	True	False	False	Synthetic	Scaffold	Intercondylar_fossa	False	False	False	False	False	False	False	False	False
468698_2014_Reyes_3_2w	3	1	1	2	False	True	False	34.83	8.72	3	Rabbits	True	BMP	False	True	False	False	Synthetic	Scaffold	Intercondylar_fossa	False	False	False	False	False	False	False	False	False
468698_2014_Reyes_4_2w	4	1	1	2	False	True	False	46.11	2.94	3	Rabbits	True	TGF	False	False	True	False	Synthetic	Scaffold	Intercondylar_fossa	False	False	False	False	False	False	False	False	False
468698_2014_Reyes_0_2w	0	0	1	2	False	True	False	1.83	3.33	3	Rabbits	False		False	False	False	False	No_material	Empty_defect	Intercondylar_fossa	False	False	False	False	False	False	False	False	False
468698_2014_Reyes_1_6w	1	1	1	6	False	True	False	16.5	5.39	3	Rabbits	False		False	False	False	False	Synthetic	Scaffold	Intercondylar_fossa	False	False	False	False	False	False	False	False	False
468698_2014_Reyes_2_6w	2	1	1	6	False	True	False	46.11	3.5	3	Rabbits	True	BMP	False	True	False	False	Synthetic	Scaffold	Intercondylar_fossa	False	False	False	False	False	False	False	False	False
468698_2014_Reyes_3_6w	3	1	1	6	False	True	False	55.17	5.17	3	Rabbits	True	BMP	False	True	False	False	Synthetic	Scaffold	Intercondylar_fossa	False	False	False	False	False	False	False	False	False
468698_2014_Reyes_4_6w	4	1	1	6	False	True	False	55.17	5.39	3	Rabbits	True	TGF	False	False	True	False	Synthetic	Scaffold	Intercondylar_fossa	False	False	False	False	False	False	False	False	False
468698_2014_Reyes_0_6w	0	0	1	6	False	True	False	12.78	3.17	3	Rabbits	False		False	False	False	False	No_material	Empty_defect	Intercondylar_fossa	False	False	False	False	False	False	False	False	False
468699_Reyes_2013_1_12w	1	1	1	12	True	False	True	27.61	5.67	3	Rabbits	False		False	False	False	False	Mixture	Scaffold/Hydrogel	Intercondylar_fossa	False	False	False	False	False	False	False	False	False
468699_Reyes_2013_0_12w	0	0	1	12	True	False	True	18.17	3.11	3	Rabbits	False		False	False	False	False	No_material	Empty_defect	Intercondylar_fossa	False	False	False	False	False	False	False	False	False
468699_Reyes_2013_2_12w	2	1	1	12	True	False	True	83.17	8.61	3	Rabbits	True	BMP	False	True	False	False	Mixture	Scaffold/Hydrogel	Intercondylar_fossa	False	False	False	False	False	False	False	False	False
468699_Reyes_2013_1_6w	1	1	1	6	False	True	False	18.06	3.39	3	Rabbits	False		False	False	False	False	Mixture	Scaffold/Hydrogel	Intercondylar_fossa	False	False	False	False	False	False	False	False	False
468699_Reyes_2013_2_6w	2	1	1	6	False	True	False	59.11	3.11	3	Rabbits	True	BMP	False	True	False	False	Mixture	Scaffold/Hydrogel	Intercondylar_fossa	False	False	False	False	False	False	False	False	False
468699_Reyes_2013_0_6w	0	0	1	6	False	True	False	12.5	3.11	3	Rabbits	False		False	False	False	False	No_material	Empty_defect	Intercondylar_fossa	False	False	False	False	False	False	False	False	False
468718_Sakata_2014_1_12w	1	1	1	12	True	False	True	80.71	7.14	6	Rabbits	False		False	False	False	False	Synthetic	Scaffold	Trochlea	False	False	False	False	False	False	True	False	False
468718_Sakata_2014_0_12w	0	0	1	12	True	False	True	37.14	4.64	6	Rabbits	False		False	False	False	False	No_material	Empty_defect	Trochlea	False	False	False	False	False	False	False	False	False
468718_Sakata_2014_1_4w	1	1	1	4	False	True	False	50	5.07	6	Rabbits	False		False	False	False	False	Synthetic	Scaffold	Trochlea	False	False	False	False	False	False	True	False	False
468718_Sakata_2014_0_4w	0	0	1	4	False	True	False	12.86	4.64	6	Rabbits	False		False	False	False	False	No_material	Empty_defect	Trochlea	False	False	False	False	False	False	False	False	False
468718_Sakata_2014_1_8w	1	1	1	8	False	True	False	70	13.57	6	Rabbits	False		False	False	False	False	Synthetic	Scaffold	Trochlea	False	False	False	False	False	False	True	False	False
468718_Sakata_2014_0_8w	0	0	1	8	False	True	False	23.57	7.14	6	Rabbits	False		False	False	False	False	No_material	Empty_defect	Trochlea	False	False	False	False	False	False	False	False	False
468730_Schaefer_2002_1_6m	1	1	1	26	True	False	True	33.79	11.72	6	Rabbits	False		False	False	False	False	Mixture	Scaffold	Trochlea	False	False	False	False	False	False	False	False	False
468730_Schaefer_2002_0_6m	0	0	1	26	True	False	True	43.45	11.38	5	Rabbits	False		False	False	False	False	No_material	Empty_defect	Trochlea	False	False	False	False	False	False	False	False	False
468730_Schaefer_2002_1_6w	1	1	1	6	False	True	False	32.07	18.97	6	Rabbits	False		False	False	False	False	Mixture	Scaffold	Trochlea	False	False	False	False	False	False	False	False	False
468730_Schaefer_2002_0_6w	0	0	1	6	False	True	False	36.9	6.55	5	Rabbits	False		False	False	False	False	No_material	Empty_defect	Trochlea	False	False	False	False	False	False	False	False	False
468733_Schagemann_2009_1_16w	1	1	1	16	True	False	True	56.21	12.42	12	Sheep	False		False	False	False	False	Natural	Hydrogel	Condyle	False	False	False	False	False	False	False	False	False
468733_Schagemann_2009_0_19w	0	0	1	19	True	False	True	32.58	14.58	12	Sheep	False		False	False	False	False	No_material	Empty_defect	Condyle	False	False	False	False	False	False	False	False	False
468781_Solchaga_2002_1_12w	1	1	1	12	True	False	True	19.03	1.64	9	Rabbits	False		False	False	False	False	Natural	Hydrogel	Condyle	False	False	True	False	False	False	False	False	False
468781_Solchaga_2002_0_12w	0	0	1	12	True	False	True	12.61	1.82	12	Rabbits	False		False	False	False	False	No_material	Empty_defect	Condyle	False	False	False	False	False	False	False	False	False
468783_Solchaga_2000_1_12w	1	1	1	12	True	False	True	65.8	5.23	12	Rabbits	False		False	False	False	False	Natural	Hydrogel	Condyle	False	False	True	False	False	False	False	False	False
468783_Solchaga_2000_2_12w	2	1	1	12	True	False	True	59.99	5.09	12	Rabbits	False		False	False	False	False	Natural	Hydrogel	Condyle	False	False	True	False	False	False	False	False	False
468783_Solchaga_2000_0_12w	0	0	1	12	True	False	True	43.57	6.29	12	Rabbits	False		False	False	False	False	No_material	Empty_defect	Condyle	False	False	False	False	False	False	False	False	False
468785_Song_2006_1_16w	1	1	1	16	False	False	True	39.29	12.79	4	Rabbits	False		False	False	False	False	Natural	Scaffold	Trochlea	True	False	False	False	False	False	False	False	False
468785_Song_2006_0_16w	0	0	1	16	False	False	True	42.86	8.93	4	Rabbits	False		False	False	False	False	No_material	Empty_defect	Trochlea	False	False	False	False	False	False	False	False	False
468785_Song_2006_1_24w	1	1	1	24	True	False	True	53.57	15.21	4	Rabbits	False		False	False	False	False	Natural	Scaffold	Trochlea	True	False	False	False	False	False	False	False	False
468785_Song_2006_0_24w	0	0	1	24	True	False	True	50	6.43	4	Rabbits	False		False	False	False	False	No_material	Empty_defect	Trochlea	False	False	False	False	False	False	False	False	False
468785_Song_2006_1_4w	1	1	1	4	False	True	False	21.43	5.79	4	Rabbits	False		False	False	False	False	Natural	Scaffold	Trochlea	True	False	False	False	False	False	False	False	False
468785_Song_2006_0_4w	0	0	1	4	False	True	False	14.29	5.64	4	Rabbits	False		False	False	False	False	No_material	Empty_defect	Trochlea	False	False	False	False	False	False	False	False	False
468785_Song_2006_1_8w	1	1	1	8	False	True	False	27.86	8.5	4	Rabbits	False		False	False	False	False	Natural	Scaffold	Trochlea	True	False	False	False	False	False	False	False	False
468785_Song_2006_0_8w	0	0	1	8	False	True	False	27.14	6.86	4	Rabbits	False		False	False	False	False	No_material	Empty_defect	Trochlea	False	False	False	False	False	False	False	False	False
468787_Sotoudeh_2013_1_12w	1	1	1	12	True	False	True	63.89	7.78	10	Rabbits	False		False	False	False	False	Mixture	Scaffold	Trochlea	False	False	False	False	False	False	False	False	False
468787_Sotoudeh_2013_0_12w	0	0	1	12	True	False	True	55.56	11.11	10	Rabbits	False		False	False	False	False	No_material	Empty_defect	Trochlea	False	False	False	False	False	False	False	False	False
468792_Streitparth_2009_1_6m	1	1	1	26	True	False	True	79.03	5.77	6	Sheep	False		False	False	False	False	Synthetic	Scaffold	Condyle	False	False	False	False	False	False	True	False	False
468792_Streitparth_2009_2_6m	2	1	1	26	True	False	True	69.95	4.65	6	Sheep	False		False	False	False	False	Synthetic	Scaffold	Condyle	False	False	False	False	False	False	True	False	False
468792_Streitparth_2009_0_6m	0	0	1	26	True	False	True	57.26	12.87	12	Sheep	False		False	False	False	False	No_material	Empty_defect	Condyle	False	False	False	False	False	False	False	False	False
468794_Sukegawa_2012_1_16w	1	1	1	16	True	False	True	38.89	3.51	5	Rabbits	False		False	False	False	False	Natural	Hydrogel	Condyle	False	False	False	True	False	False	False	False	False
468794_Sukegawa_2012_2_16w	2	1	1	16	True	False	True	69.86	3.51	5	Rabbits	True	SDF	False	False	False	False	Natural	Hydrogel	Condyle	False	False	False	True	False	False	False	False	False
468794_Sukegawa_2012_3_16w	3	1	1	16	True	False	True	23.82	5.35	5	Rabbits	True	AMD3100	False	False	False	False	Natural	Hydrogel	Condyle	False	False	False	True	False	False	False	False	False
468794_Sukegawa_2012_0_16w	0	0	1	16	True	False	True	8.71	1.76	5	Rabbits	False		False	False	False	False	No_material	Empty_defect	Condyle	False	False	False	False	False	False	False	False	False
468794_Sukegawa_2012_1_4w	1	1	1	4	False	True	False	17.61	21.48	5	Rabbits	False		False	False	False	False	Natural	Hydrogel	Condyle	False	False	False	True	False	False	False	False	False
468794_Sukegawa_2012_2_4w	2	1	1	4	False	True	False	43.21	5.35	5	Rabbits	True	SDF	False	False	False	False	Natural	Hydrogel	Condyle	False	False	False	True	False	False	False	False	False
468794_Sukegawa_2012_3_4w	3	1	1	4	False	True	False	12	10.7	5	Rabbits	True	AMD3100	False	False	False	False	Natural	Hydrogel	Condyle	False	False	False	True	False	False	False	False	False
468794_Sukegawa_2012_0_4w	0	0	1	4	False	True	False	4.79	5.35	5	Rabbits	False		False	False	False	False	No_material	Empty_defect	Condyle	False	False	False	False	False	False	False	False	False
468798_Sun_2010_1_4w	1	1	1	4	False	True	False	52.69	14.23	8	Rabbits	False		False	False	False	False	Synthetic	Scaffold	Trochlea	False	False	False	False	False	False	True	False	False
468798_Sun_2010_2_4w	2	1	1	4	False	True	False	64.23	15.38	8	Rabbits	True	PRP	False	False	False	True	Synthetic	Scaffold	Trochlea	False	False	False	False	False	False	True	False	False
468798_Sun_2010_0_4w	0	0	1	4	False	True	False	41.54	7.31	8	Rabbits	False		False	False	False	False	No_material	Empty_defect	Trochlea	False	False	False	False	False	False	False	False	False
468798_Sun_2010_1_12w	1	1	1	12	True	False	True	64.62	16.54	8	Rabbits	False		False	False	False	False	Synthetic	Scaffold	Trochlea	False	False	False	False	False	False	True	False	False
468798_Sun_2010_2_12w	2	1	1	12	True	False	True	84.23	16.54	8	Rabbits	True	PRP	False	False	False	True	Synthetic	Scaffold	Trochlea	False	False	False	False	False	False	True	False	False
468798_Sun_2010_0_12w	0	0	1	12	True	False	True	42.31	6.15	8	Rabbits	False		False	False	False	False	No_material	Empty_defect	Trochlea	False	False	False	False	False	False	False	False	False
468804_Tamai_2005_1_3w	1	1	1	3	False	True	False	40	12.22	6	Rabbits	False		False	False	False	False	Natural	Scaffold	Trochlea	False	False	False	False	False	False	False	False	False
468804_Tamai_2005_2_3w	2	1	1	3	False	True	False	32.22	14.44	6	Rabbits	False		False	False	False	False	Mixture	Scaffold	Trochlea	False	False	False	False	False	False	False	False	False
468804_Tamai_2005_3_3w	3	1	1	3	False	True	False	71.11	13.33	6	Rabbits	True	BMP	False	True	False	False	Mixture	Scaffold	Trochlea	False	False	False	False	False	False	False	False	False
468804_Tamai_2005_0_3w	0	0	1	3	False	True	False	28.33	6.11	6	Rabbits	False		False	False	False	False	No_material	Empty_defect	Trochlea	False	False	False	False	False	False	False	False	False
468804_Tamai_2005_1_6w	1	1	1	6	True	True	False	46.11	16.67	6	Rabbits	False		False	False	False	False	Natural	Scaffold	Trochlea	False	False	False	False	False	False	False	False	False
468804_Tamai_2005_2_6w	2	1	1	6	True	True	False	53.89	6.67	6	Rabbits	False		False	False	False	False	Mixture	Scaffold	Trochlea	False	False	False	False	False	False	False	False	False
468804_Tamai_2005_3_6w	3	1	1	6	True	True	False	83.33	11.67	6	Rabbits	True	BMP	False	True	False	False	Mixture	Scaffold	Trochlea	False	False	False	False	False	False	False	False	False
468804_Tamai_2005_0_6w	0	0	1	6	True	True	False	28.33	6.11	6	Rabbits	False		False	False	False	False	No_material	Empty_defect	Trochlea	False	False	False	False	False	False	False	False	False
468820_Toyokawa_2010_1_12w	1	1	1	12	False	False	True	47.86	0	6	Rabbits	False		False	False	False	False	Synthetic	Scaffold	Trochlea	False	False	False	False	False	False	True	False	False
468820_Toyokawa_2010_2_12w	2	1	1	12	False	False	True	63.57	16.43	6	Rabbits	False		False	False	False	False	Synthetic	Scaffold	Trochlea	False	False	False	False	False	False	True	False	False
468820_Toyokawa_2010_0_12w	0	0	1	12	False	False	True	22.86	10.71	6	Rabbits	False		False	False	False	False	No_material	Empty_defect	Trochlea	False	False	False	False	False	False	False	False	False
468820_Toyokawa_2010_1_24w	1	1	1	24	True	False	True	39.29	21.43	6	Rabbits	False		False	False	False	False	Synthetic	Scaffold	Trochlea	False	False	False	False	False	False	True	False	False
468820_Toyokawa_2010_2_24w	2	1	1	24	True	False	True	76.43	19.29	6	Rabbits	False		False	False	False	False	Synthetic	Scaffold	Trochlea	False	False	False	False	False	False	True	False	False
468820_Toyokawa_2010_0_24w	0	0	1	24	True	False	True	26.43	7.14	6	Rabbits	False		False	False	False	False	No_material	Empty_defect	Trochlea	False	False	False	False	False	False	False	False	False
468820_Toyokawa_2010_1_4w	1	1	1	4	False	True	False	31.71	32.86	6	Rabbits	False		False	False	False	False	Synthetic	Scaffold	Trochlea	False	False	False	False	False	False	True	False	False
468820_Toyokawa_2010_2_4w	2	1	1	4	False	True	False	31.71	35	6	Rabbits	False		False	False	False	False	Synthetic	Scaffold	Trochlea	False	False	False	False	False	False	True	False	False
468820_Toyokawa_2010_0_4w	0	0	1	4	False	True	False	12.86	11.43	6	Rabbits	False		False	False	False	False	No_material	Empty_defect	Trochlea	False	False	False	False	False	False	False	False	False
468862_Wang_2007_1_12w	1	1	1	12	True	False	True	42.71	9.86	4	Rabbits	False		False	False	False	False	Synthetic	Scaffold	Condyle	False	False	False	False	False	False	False	False	False
468862_Wang_2007_0_12w	0	0	1	12	True	False	True	44.14	7.79	5	Rabbits	False		False	False	False	False	No_material	Empty_defect	Condyle	False	False	False	False	False	False	False	False	False
468862_Wang_2007_1_4w	1	1	1	4	False	True	False	30.14	9.43	5	Rabbits	False		False	False	False	False	Synthetic	Scaffold	Condyle	False	False	False	False	False	False	False	False	False
468862_Wang_2007_0_4w	0	0	1	4	False	True	False	21.57	11.14	5	Rabbits	False		False	False	False	False	No_material	Empty_defect	Condyle	False	False	False	False	False	False	False	False	False
468862_Wang_2007_1_8w	1	1	1	8	False	True	False	38.07	6.64	4	Rabbits	False		False	False	False	False	Synthetic	Scaffold	Condyle	False	False	False	False	False	False	False	False	False
468862_Wang_2007_0_8w	0	0	1	8	False	True	False	34.43	8.07	4	Rabbits	False		False	False	False	False	No_material	Empty_defect	Condyle	False	False	False	False	False	False	False	False	False
468868_Wegener_2010_1_12w	1	1	0	12	True	False	True	50	8.6	6	Sheep	False		False	False	False	False	Synthetic	Scaffold	Condyle	False	False	False	False	False	False	False	False	False
468868_Wegener_2010_0_12w	0	0	0	12	True	False	True	38	24.67	6	Sheep	False		False	False	False	False	No_material	Empty_defect	Condyle	False	False	False	False	False	False	False	False	False
468869_Wegener_2009_2_12w	2	1	0	12	True	False	True	81.33	15.33	6	Sheep	False		False	False	False	False	Synthetic	Scaffold	Condyle	False	False	False	False	False	False	True	False	False
468869_Wegener_2009_0_12w	0	0	0	12	True	False	True	34.67	5.33	6	Sheep	False		False	False	False	False	No_material	Empty_defect	Condyle	False	False	False	False	False	False	False	False	False
468887_Xie_2010_1_3m	1	1	1	13	False	False	True	31.72	8.97	4	Rabbits	False		False	False	False	False	Synthetic	Scaffold	Condyle	False	False	False	False	False	False	False	False	False
468887_Xie_2010_0_3m	0	0	1	13	False	False	True	40	10.69	4	Rabbits	False		False	False	False	False	No_material	Empty_defect	Condyle	False	False	False	False	False	False	False	False	False
468887_Xie_2010_1_6m	1	1	1	26	True	False	True	42.41	8.28	4	Rabbits	False		False	False	False	False	Synthetic	Scaffold	Condyle	False	False	False	False	False	False	False	False	False
468887_Xie_2010_0_6m	0	0	1	26	True	False	True	20.34	11.03	4	Rabbits	False		False	False	False	False	No_material	Empty_defect	Condyle	False	False	False	False	False	False	False	False	False
468888_Xie_2012_1_12w	1	1	1	12	True	False	True	49.8	5.1	6	Rabbits	True	PRP	False	False	False	True	Natural	Hydrogel	Trochlea	False	False	False	False	False	False	False	False	False
468888_Xie_2012_0_12w	0	0	1	12	True	False	True	40	8.63	6	Rabbits	False		False	False	False	False	No_material	Empty_defect	Trochlea	False	False	False	False	False	False	False	False	False
468888_Xie_2012_1_6w	1	1	1	6	False	True	False	46.27	6.27	6	Rabbits	True	PRP	False	False	False	True	Natural	Hydrogel	Trochlea	False	False	False	False	False	False	False	False	False
468888_Xie_2012_0_6w	0	0	1	6	False	True	False	29.41	6.27	6	Rabbits	False		False	False	False	False	No_material	Empty_defect	Trochlea	False	False	False	False	False	False	False	False	False
468915_Yasuda_2009_1_1,5_4w	1	1	1	4	True	True	False	67.11	9.21	5	Rabbits	False		False	False	False	False	Synthetic	Hydrogel	Trochlea	False	False	False	False	False	False	False	True	False
468915_Yasuda_2009_2_1,5_4w	2	1	1	4	True	True	False	37.21	5.16	5	Rabbits	False		False	False	False	False	Synthetic	Hydrogel	Trochlea	False	False	False	False	False	False	False	False	False
468915_Yasuda_2009_3_1,5_4w	3	1	1	4	True	True	False	43.47	4.89	5	Rabbits	False		False	False	False	False	Synthetic	Scaffold	Trochlea	False	False	False	False	False	False	False	False	False
468915_Yasuda_2009_0_1,5_4w	0	0	1	4	True	True	False	45.63	15.74	5	Rabbits	False		False	False	False	False	No_material	Empty_defect	Trochlea	False	False	False	False	False	False	False	False	False
468915_Yasuda_2009_1_2,5_4w	1	1	1	4	True	True	False	52.42	10.58	5	Rabbits	False		False	False	False	False	Synthetic	Hydrogel	Trochlea	False	False	False	False	False	False	False	True	False
468915_Yasuda_2009_2_2,5_4w	2	1	1	4	True	True	False	39.68	3.79	5	Rabbits	False		False	False	False	False	Synthetic	Hydrogel	Trochlea	False	False	False	False	False	False	False	False	False
468915_Yasuda_2009_3_2,5_4w	3	1	1	4	True	True	False	40.47	14.11	5	Rabbits	False		False	False	False	False	Synthetic	Scaffold	Trochlea	False	False	False	False	False	False	False	False	False
468915_Yasuda_2009_0_2,5_4w	0	0	1	4	True	True	False	40.21	3.26	5	Rabbits	False		False	False	False	False	No_material	Empty_defect	Trochlea	False	False	False	False	False	False	False	False	False
468915_Yasuda_2009_1_3,5_4w	1	1	1	4	True	True	False	45.11	4.89	5	Rabbits	False		False	False	False	False	Synthetic	Hydrogel	Trochlea	False	False	False	False	False	False	False	True	False
468915_Yasuda_2009_2_3,5_4w	2	1	1	4	True	True	False	42.11	0	5	Rabbits	False		False	False	False	False	Synthetic	Hydrogel	Trochlea	False	False	False	False	False	False	False	False	False
468915_Yasuda_2009_3_3,5_4w	3	1	1	4	True	True	False	42.11	7.05	5	Rabbits	False		False	False	False	False	Synthetic	Scaffold	Trochlea	False	False	False	False	False	False	False	False	False
468915_Yasuda_2009_0_3,5_4w	0	0	1	4	True	True	False	45.89	7.89	5	Rabbits	False		False	False	False	False	No_material	Empty_defect	Trochlea	False	False	False	False	False	False	False	False	False
468921_Yin_2005_1_1m	1	1	1	4,33	False	True	False	85.71	3.57	6	Rabbits	False		False	False	False	False	Natural	Scaffold	Condyle	False	False	False	False	False	True	False	False	False
468921_Yin_2005_0_1m	0	0	1	4,33	False	True	False	81.43	5.71	6	Rabbits	False		False	False	False	False	No_material	Empty_defect	Condyle	False	False	False	False	False	False	False	False	False
468921_Yin_2005_1_3m	1	1	1	13	False	False	True	82.14	4.29	6	Rabbits	False		False	False	False	False	Natural	Scaffold	Condyle	False	False	False	False	False	True	False	False	False
468921_Yin_2005_0_3m	0	0	1	13	False	False	True	80.71	5.71	6	Rabbits	False		False	False	False	False	No_material	Empty_defect	Condyle	False	False	False	False	False	False	False	False	False
468921_Yin_2005_1_6m	1	1	1	26	True	False	True	80.71	5.71	6	Rabbits	False		False	False	False	False	Natural	Scaffold	Condyle	False	False	False	False	False	True	False	False	False
468921_Yin_2005_0_6m	0	0	1	26	True	False	True	80.71	5.71	6	Rabbits	False		False	False	False	False	No_material	Empty_defect	Condyle	False	False	False	False	False	False	False	False	False
468922_Ylanen_1999_1_8w	1	1	1	8	True	True	False	66.5	7.5	8	Rabbits	False		False	False	False	False	Synthetic	Scaffold	Trochlea	False	False	False	False	False	False	False	False	False
468922_Ylanen_1999_0_8w	0	0	1	8	True	True	False	62.5	10.9	16	Rabbits	False		False	False	False	False	No_material	Empty_defect	Trochlea	False	False	False	False	False	False	False	False	False
468922_Ylanen_1999_2_8w	2	1	1	8	True	True	False	55.5	10	8	Rabbits	False		False	False	False	False	Synthetic	Scaffold	Trochlea	False	False	False	False	False	False	False	False	False
468923_Yokota_2011_1_4w	1	1	1	4	True	True	False	38.26	17.79	7	Rabbits	False		False	False	False	False	Synthetic	Hydrogel	Condyle	False	False	False	False	False	False	False	True	False
468923_Yokota_2011_2_4w	2	1	1	4	True	True	False	79.16	11.74	7	Rabbits	False		False	False	False	False	Synthetic	Hydrogel	Condyle	False	False	False	False	False	False	False	True	False
468923_Yokota_2011_3_4w	3	1	1	4	True	True	False	27.63	12.47	7	Rabbits	False		False	False	False	False	Synthetic	Hydrogel	Condyle	False	False	False	False	False	False	False	True	False
468923_Yokota_2011_0_4w	0	0	1	4	True	True	False	29.47	26.89	7	Rabbits	False		False	False	False	False	No_material	Empty_defect	Condyle	False	False	False	False	False	False	False	False	False
468934_Zha_2008_1_12w	1	1	1	12	False	False	True	68.83	0.86	6	Rabbits	False		False	False	False	False	Natural	Scaffold	Condyle	False	False	False	False	False	False	False	False	False
468934_Zha_2008_0_12w	0	0	1	12	False	False	True	36.57	4.86	6	Rabbits	False		False	False	False	False	No_material	Empty_defect	Condyle	False	False	False	False	False	False	False	False	False
468934_Zha_2008_1_24w	1	1	1	24	True	False	True	69.5	4.14	6	Rabbits	False		False	False	False	False	Natural	Scaffold	Condyle	False	False	False	False	False	False	False	False	False
468934_Zha_2008_0_24w	0	0	1	24	True	False	True	38.14	3.86	6	Rabbits	False		False	False	False	False	No_material	Empty_defect	Condyle	False	False	False	False	False	False	False	False	False
468934_Zha_2008_1_4w	1	1	1	4	False	True	False	45.71	7	6	Rabbits	False		False	False	False	False	Natural	Scaffold	Condyle	False	False	False	False	False	False	False	False	False
468934_Zha_2008_0_4w	0	0	1	4	False	True	False	26.79	7.5	6	Rabbits	False		False	False	False	False	No_material	Empty_defect	Condyle	False	False	False	False	False	False	False	False	False
468934_Zha_2008_1_6w	1	1	1	6	False	True	False	59.36	4.14	6	Rabbits	False		False	False	False	False	Natural	Scaffold	Condyle	False	False	False	False	False	False	False	False	False
468934_Zha_2008_0_6w	0	0	1	6	False	True	False	35.43	6.86	6	Rabbits	False		False	False	False	False	No_material	Empty_defect	Condyle	False	False	False	False	False	False	False	False	False
468934_Zha_2008_1_8w	1	1	1	8	False	True	False	68.14	6.07	6	Rabbits	False		False	False	False	False	Natural	Scaffold	Condyle	False	False	False	False	False	False	False	False	False
468934_Zha_2008_0_8w	0	0	1	8	False	True	False	36	6.29	6	Rabbits	False		False	False	False	False	No_material	Empty_defect	Condyle	False	False	False	False	False	False	False	False	False
468938_Zhang_2012_1_4w	1	1	1	4	False	True	False	81.63	5.53	5	Rabbits	True	SDF + TGF	False	False	False	False	Natural	Hydrogel	Condyle	False	True	False	False	False	False	False	False	True
468938_Zhang_2012_0_4w	0	0	1	4	False	True	False	53.53	3.95	5	Rabbits	False		False	False	False	False	No_material	Empty_defect	Condyle	False	False	False	False	False	False	False	False	True
468938_Zhang_2012_1_8w	1	1	1	8	False	True	False	87.79	6.37	5	Rabbits	True	SDF + TGF	False	False	False	False	Natural	Hydrogel	Condyle	False	True	False	False	False	False	False	False	True
468938_Zhang_2012_0_8w	0	0	1	8	False	True	False	57.89	3.32	5	Rabbits	False		False	False	False	False	No_material	Empty_defect	Condyle	False	False	False	False	False	False	False	False	True
468938_Zhang_2012_1_12w	1	1	1	12	True	False	True	92.11	2.89	5	Rabbits	True	SDF + TGF	False	False	False	False	Natural	Hydrogel	Condyle	False	False	False	False	False	False	False	False	True
468938_Zhang_2012_0_12w	0	0	1	12	True	False	True	66.68	2.74	5	Rabbits	False		False	False	False	False	No_material	Empty_defect	Condyle	False	True	False	False	False	False	False	False	True
468940_Zhang_2013_1_12w	1	1	1	12	True	False	True	67.03	13.31	3	Rabbits	False		False	False	False	False	Natural	Scaffold	Trochlea	True	False	False	False	False	False	False	False	False
468940_Zhang_2013_2_12w	2	1	1	12	True	False	True	90.46	2.97	3	Rabbits	False		False	False	False	False	Mixture	Scaffold	Trochlea	False	False	False	False	False	False	False	False	False
468940_Zhang_2013_0_12w	0	0	1	12	True	False	True	29.51	4.06	3	Rabbits	False		False	False	False	False	No_material	Empty_defect	Trochlea	False	False	False	False	False	False	False	False	False
468940_Zhang_2013_1_6w	1	1	1	6	False	True	False	62.2	14.71	3	Rabbits	False		False	False	False	False	Natural	Scaffold	Trochlea	True	False	False	False	False	False	False	False	False
468940_Zhang_2013_2_6w	2	1	1	6	False	True	False	88.6	2.37	3	Rabbits	False		False	False	False	False	Mixture	Scaffold	Trochlea	False	False	False	False	False	False	False	False	False
468940_Zhang_2013_0_6w	0	0	1	6	False	True	False	28.09	4.37	3	Rabbits	False		False	False	False	False	No_material	Empty_defect	Trochlea	False	False	False	False	False	False	False	False	False
468946_Zhao_2013_2_8w	2	1	0	8	True	True	False	44.33	5.67	4	Rabbits	False		False	False	False	False	Synthetic	Scaffold	Trochlea	False	False	False	False	False	False	False	False	True
468946_Zhao_2013_0_8w	0	0	0	8	True	True	False	37.5	6.28	4	Rabbits	False		False	False	False	False	No_material	Empty_defect	Trochlea	False	False	False	False	False	False	False	False	True
468956_Zhou_2008_1_16w	1	1	1	16	False	False	True	37.78	6.11	10	Rabbits	False		False	False	False	False	Mixture	Scaffold	Trochlea	False	False	False	False	False	False	False	False	False
468956_Zhou_2008_0_16w	0	0	1	16	False	False	True	36.67	13.89	10	Rabbits	False		False	False	False	False	No_material	Empty_defect	Trochlea	False	False	False	False	False	False	False	False	False
468956_Zhou_2008_1_32w	1	1	1	32	True	False	True	46.67	9.44	10	Rabbits	False		False	False	False	False	Mixture	Scaffold	Trochlea	False	False	False	False	False	False	False	False	False
468956_Zhou_2008_0_32w	0	0	1	32	True	False	True	41.11	11.11	10	Rabbits	False		False	False	False	False	No_material	Empty_defect	Trochlea	False	False	False	False	False	False	False	False	False
637236_Arakaki_2014_1_12w	1	1	1	12	False	False	True	12.25	4.5	4	Macaques	False		False	False	False	False	Natural	Hydrogel	Trochlea	True	False	False	False	False	False	False	False	False
637236_Arakaki_2014_0_12w	0	0	1	12	False	False	True	8.38	5.63	4	Macaques	False		False	False	False	False	No_material	Empty_defect	Trochlea	False	False	False	False	False	False	False	False	False
637236_Arakaki_2014_1_24w	1	1	1	24	True	False	True	3.72	1.67	4	Macaques	False		False	False	False	False	Natural	Hydrogel	Trochlea	True	False	False	False	False	False	False	False	False
637236_Arakaki_2014_0_24w	0	0	1	24	True	False	True	21.94	6.5	4	Macaques	False		False	False	False	False	No_material	Empty_defect	Trochlea	False	False	False	False	False	False	False	False	False
637236_Arakaki_2014_1_6w	1	1	1	6	False	True	False	4.56	4.44	4	Macaques	False		False	False	False	False	Natural	Hydrogel	Trochlea	True	False	False	False	False	False	False	False	False
637239_Barron_2015_1_12w	1	1	1	12	True	False	True	18.91	7.61	6	Rabbits	False		False	False	False	False	Synthetic	Scaffold	Condyle	False	False	False	False	False	False	False	False	False
637239_Barron_2015_0_12w	0	0	1	12	True	False	True	60.48	13.7	6	Rabbits	False		False	False	False	False	No_material	Empty_defect	Condyle	False	False	False	False	False	False	False	False	False
637249_Caminal_2015_1_12m	1	1	1	52	True	False	True	58.33	19.44	2	Sheep	False		False	False	False	False	Synthetic	Scaffold	Condyle	False	False	False	False	False	False	True	False	False
637249_Caminal_2015_0_12m	0	0	1	52	True	False	True	41.67	3.89	2	Sheep	False		False	False	False	False	No_material	Empty_defect	Condyle	False	False	False	False	False	False	False	False	False
637272_Deng_2014_1_12w	1	1	1	12	False	False	True	87.39	5.65	4	Rabbits	False		False	False	False	False	Natural	Scaffold	Trochlea	False	False	False	False	False	False	False	False	False
637272_Deng_2014_0_12w	0	0	1	12	False	False	True	26.96	2.17	1	Rabbits	False		False	False	False	False	No_material	Empty_defect	Trochlea	False	False	False	False	False	False	False	False	False
637272_Deng_2014_1_24w	1	1	1	24	True	False	True	85.22	4.78	4	Rabbits	False		False	False	False	False	Natural	Scaffold	Trochlea	False	False	False	False	False	False	False	False	False
637272_Deng_2014_0_24w	0	0	1	24	True	False	True	17.83	1.3	4	Rabbits	False		False	False	False	False	No_material	Empty_defect	Trochlea	False	False	False	False	False	False	False	False	False
637272_Deng_2014_1_6w	1	1	1	6	False	True	False	82.17	5.22	4	Rabbits	False		False	False	False	False	Natural	Scaffold	Trochlea	False	False	False	False	False	False	False	False	False
637272_Deng_2014_0_6w	0	0	1	6	False	True	False	43.04	2.61	4	Rabbits	False		False	False	False	False	No_material	Empty_defect	Trochlea	False	False	False	False	False	False	False	False	False
637285_Ghosh_2014_0_6w	0	0	1	6	True	True	False	33	11.63	4	Rabbits	False		False	False	False	False	No_material	Empty_defect	Condyle	False	False	False	False	False	False	False	False	False
637285_Ghosh_2014_1_6w	1	1	1	6	True	True	False	81.69	20	4	Rabbits	False		False	False	False	False	Natural	Hydrogel	Condyle	False	True	False	False	False	False	False	False	False
637287_Guenther_2014_1_3m	1	1	1	13	True	False	True	70.36	15.93	5	Minipigs	False		False	False	False	False	Natural	Scaffold	Condyle	False	False	False	False	False	False	False	False	False
637287_Guenther_2014_0_3m	0	0	1	13	True	False	True	32.21	26.36	5	Minipigs	False		False	False	False	False	No_material	Empty_defect	Condyle	False	False	False	False	False	False	False	False	False
637287_Guenther_2014_3_3m	3	1	1	13	True	False	True	32.21	3.93	5	Minipigs	False		False	False	False	False	Natural	Scaffold	Condyle	False	False	False	False	False	True	False	False	False
637290_Gupta_2014_1_1w	1	1	1	1	False	True	False	13.79	8.97	3	Rabbits	False		False	False	False	False	Natural	Hydrogel	Condyle	False	False	False	False	False	False	False	False	False
637290_Gupta_2014_0_1w	0	0	1	1	False	True	False	2.25	3.97	3	Rabbits	False		False	False	False	False	No_material	Empty_defect	Condyle	False	False	False	False	False	False	False	False	False
637290_Gupta_2014_1_3w	1	1	1	3	False	True	False	25.28	5.17	3	Rabbits	False		False	False	False	False	Natural	Hydrogel	Condyle	False	False	False	False	False	False	False	False	False
637290_Gupta_2014_0_3w	0	0	1	3	False	True	False	4.59	3.79	3	Rabbits	False		False	False	False	False	No_material	Empty_defect	Condyle	False	False	False	False	False	False	False	False	False
637290_Gupta_2014_0_4w	0	0	1	4	False	True	False	5.76	5.17	3	Rabbits	False		False	False	False	False	No_material	Empty_defect	Condyle	False	False	False	False	False	False	False	False	False
637290_Gupta_2014_1_4w	1	1	1	4	False	True	False	39.07	12.76	3	Rabbits	False		False	False	False	False	Natural	Hydrogel	Condyle	False	False	False	False	False	False	False	False	False
637290_Gupta_2014_1_5w	1	1	1	5	False	True	False	54.03	12.07	3	Rabbits	False		False	False	False	False	Natural	Hydrogel	Condyle	False	False	False	False	False	False	False	False	False
637290_Gupta_2014_0_5w	0	0	1	5	False	True	False	12.62	7.93	3	Rabbits	False		False	False	False	False	No_material	Empty_defect	Condyle	False	False	False	False	False	False	False	False	False
637290_Gupta_2014_0_6w	0	0	1	6	False	True	False	21.83	13.1	3	Rabbits	False		False	False	False	False	No_material	Empty_defect	Condyle	False	False	False	False	False	False	False	False	False
637290_Gupta_2014_1_6w	1	1	1	6	False	True	False	60.93	11.03	3	Rabbits	False		False	False	False	False	Natural	Hydrogel	Condyle	False	False	False	False	False	False	False	False	False
637290_Gupta_2014_1_8w	1	1	1	8	True	True	False	66.66	14.34	3	Rabbits	False		False	False	False	False	Natural	Hydrogel	Condyle	False	False	False	False	False	False	False	False	False
637290_Gupta_2014_0_8w	0	0	1	8	True	True	False	28.72	1.97	3	Rabbits	False		False	False	False	False	No_material	Empty_defect	Condyle	False	False	False	False	False	False	False	False	False
637296_Howard_2015_1_26w	1	1	0	26	True	False	True	16.5	5.56	5	Sheep	False		False	False	False	False	Natural	Scaffold	Condyle	True	False	False	False	False	False	False	False	False
637296_Howard_2015_2_26w	2	1	0	26	True	False	True	18.55	3.3	5	Sheep	True	FGF	True	False	False	False	Natural	Scaffold	Condyle	True	False	False	False	False	False	False	False	False
637296_Howard_2015_3_26w	3	1	0	26	True	False	True	15.96	4.55	5	Sheep	True	FGF	True	False	False	False	Natural	Scaffold	Condyle	True	False	False	False	False	False	False	False	False
637296_Howard_2015_4_26w	4	1	0	26	True	False	True	42.69	7.03	5	Sheep	True	FGF	True	False	False	False	Natural	Scaffold	Condyle	True	False	False	False	False	False	False	False	False
637296_Howard_2015_5_26w	5	1	0	26	True	False	True	68.11	5.95	5	Sheep	True	FGF	True	False	False	False	Natural	Scaffold	Condyle	True	False	False	False	False	False	False	False	False
637296_Howard_2015_0_26w	0	0	0	26	True	False	True	23.76	6.16	5	Sheep	False		False	False	False	False	No_material	Empty_defect	Condyle	False	False	False	False	False	False	False	False	False
637297_Huang_2014_1_12w	1	1	0	12	False	False	True	51.11	16.83	5	Rabbits	False		False	False	False	False	Natural	Hydrogel	Trochlea	False	False	False	False	False	False	False	False	False
637297_Huang_2014_0_12w	0	0	0	12	False	False	True	41.17	25.5	5	Rabbits	False		False	False	False	False	No_material	Empty_defect	Trochlea	False	False	False	False	False	False	False	False	False
637297_Huang_2014_2_12w	2	1	0	12	False	False	True	30.89	18.67	5	Rabbits	True	E7	False	False	False	False	Natural	Hydrogel	Trochlea	False	False	False	False	False	False	False	False	False
637297_Huang_2014_1_24w	1	1	0	24	True	False	True	43.33	16.5	5	Rabbits	False		False	False	False	False	Natural	Hydrogel	Trochlea	False	False	False	False	False	False	False	False	False
637297_Huang_2014_0_24w	0	0	0	24	True	False	True	45.56	19.94	5	Rabbits	False		False	False	False	False	No_material	Empty_defect	Trochlea	False	False	False	False	False	False	False	False	False
637297_Huang_2014_2_24w	2	1	0	24	True	False	True	12.83	14.94	5	Rabbits	True	E7	False	False	False	False	Natural	Hydrogel	Trochlea	False	False	False	False	False	False	False	False	False
637297_Huang_2014_1_6w	1	1	0	6	False	True	False	62.06	13.06	5	Rabbits	False		False	False	False	False	Natural	Hydrogel	Trochlea	False	False	False	False	False	False	False	False	False
637297_Huang_2014_0_6w	0	0	0	6	False	True	False	57.06	10.89	5	Rabbits	False		False	False	False	False	No_material	Empty_defect	Trochlea	False	False	False	False	False	False	False	False	False
637297_Huang_2014_2_6w	2	1	0	6	False	True	False	45.22	14.33	5	Rabbits	True	E7	False	False	False	False	Natural	Hydrogel	Trochlea	False	False	False	False	False	False	False	False	False
637298_Huh_2014_1_12w	1	1	0	12	True	False	True	71.43	12.14	10	Rabbits	True	PRP	False	False	False	True	Natural	Hydrogel	Trochlea	False	False	False	False	False	False	False	False	False
637298_Huh_2014_0_12w	0	0	0	12	True	False	True	41.43	15.71	10	Rabbits	False		False	False	False	False	No_material	Empty_defect	Trochlea	False	False	False	False	False	False	False	False	False
637300_Intzoglou_2014_1_24w	1	1	1	24	True	False	True	50.56	15.72	10	Rabbits	False		False	False	False	False	Synthetic	Scaffold	Trochlea	False	False	False	False	False	False	False	False	False
637300_Intzoglou_2014_0_24w	0	0	1	24	True	False	True	32.22	14	10	Rabbits	False		False	False	False	False	Synthetic	Scaffold	Trochlea	False	False	False	False	False	False	False	False	False
637303_Jang_2014_1_4w	1	1	1	4	False	True	False	11.11	5.56	3	Rabbits	False		False	False	False	False	Natural	Scaffold	Trochlea	False	False	False	False	False	False	False	False	False
637303_Jang_2014_2_4w	2	1	1	4	False	True	False	22.22	0	3	Rabbits	False		False	False	False	False	Natural	Scaffold	Trochlea	False	False	False	False	False	False	False	False	False
637303_Jang_2014_0_4w	0	0	1	4	False	True	False	5.56	0	2	Rabbits	False		False	False	False	False	No_material	Empty_defect	Trochlea	False	False	False	False	False	False	False	False	False
637303_Jang_2014_1_8w	1	1	1	8	True	True	False	15	3.33	3	Rabbits	False		False	False	False	False	Natural	Scaffold	Trochlea	False	False	False	False	False	False	False	False	False
637303_Jang_2014_2_8w	2	1	1	8	True	True	False	27.78	5.56	3	Rabbits	False		False	False	False	False	Natural	Scaffold	Trochlea	False	False	False	False	False	False	False	False	False
637303_Jang_2014_0_8w	0	0	1	8	True	True	False	16.67	7.78	2	Rabbits	False		False	False	False	False	No_material	Empty_defect	Trochlea	False	False	False	False	False	False	False	False	False
637306_Kang_2014_1_4w	1	1	1	4	False	True	False	45.79	11.57	6	Rabbits	False		False	False	False	False	Natural	Scaffold	Trochlea	False	False	False	False	False	False	False	False	False
637306_Kang_2014_0_4w	0	0	1	4	False	True	False	26.29	14.29	6	Rabbits	False		False	False	False	False	No_material	Empty_defect	Trochlea	False	False	False	False	False	False	False	False	False
637306_Kang_2014_1_8w	1	1	1	8	True	True	False	55.36	8	6	Rabbits	False		False	False	False	False	Natural	Scaffold	Trochlea	False	False	False	False	False	False	False	False	False
637306_Kang_2014_0_8w	0	0	1	8	True	True	False	40.21	14.71	6	Rabbits	False		False	False	False	False	No_material	Empty_defect	Trochlea	False	False	False	False	False	False	False	False	False
637308_Kazemi_2014_1_16w	1	1	1	16	False	False	True	61.63	15.96	8	Dogs	False		False	False	False	False	Natural	Hydrogel	Condyle	False	False	False	False	True	False	False	False	False
637308_Kazemi_2014_0_16w	0	0	1	16	False	False	True	46	4.08	8	Dogs	False		False	False	False	False	No_material	Empty_defect	Condyle	False	False	False	False	False	False	False	False	False
637308_Kazemi_2014_1_24w	1	1	1	24	True	False	True	75.08	15.33	8	Dogs	False		False	False	False	False	Natural	Hydrogel	Condyle	False	False	False	False	True	False	False	False	False
637308_Kazemi_2014_0_24w	0	0	1	24	True	False	True	54.13	5.33	8	Dogs	False		False	False	False	False	No_material	Empty_defect	Condyle	False	False	False	False	False	False	False	False	False
637308_Kazemi_2014_1_4w	1	1	1	4	False	True	False	39.71	3.46	8	Dogs	False		False	False	False	False	Natural	Hydrogel	Condyle	False	False	False	False	True	False	False	False	False
637308_Kazemi_2014_0_4w	0	0	1	4	False	True	False	31.58	7.83	8	Dogs	False		False	False	False	False	No_material	Empty_defect	Condyle	False	False	False	False	False	False	False	False	False
637322_Li_2015_1_12w	1	1	1	12	True	False	True	58.13	4	10	Rabbits	False		False	False	False	False	Mixture	Scaffold/Hydrogel	Trochlea	False	False	False	False	False	False	False	False	False
637322_Li_2015_0_12w	0	0	1	12	True	False	True	30.63	3.13	10	Rabbits	False		False	False	False	False	No_material	Empty_defect	Trochlea	False	False	False	False	False	False	False	False	False
637322_Li_2015_1_6w	1	1	1	6	False	True	False	46.25	3.31	10	Rabbits	False		False	False	False	False	Mixture	Scaffold/Hydrogel	Trochlea	False	False	False	False	False	False	False	False	False
637322_Li_2015_0_6w	0	0	1	6	False	True	False	22.5	2.75	10	Rabbits	False		False	False	False	False	No_material	Empty_defect	Trochlea	False	False	False	False	False	False	False	False	False
637328_Liu_2014_1_12w	1	1	1	12	True	False	True	41.3	3.45	6	Rabbits	False		False	False	False	False	Natural	Scaffold	Condyle	False	False	False	False	False	False	False	False	False
637328_Liu_2014_0_12w	0	0	1	12	True	False	True	16.15	2.6	6	Rabbits	False		False	False	False	False	No_material	Empty_defect	Condyle	False	False	False	False	False	False	False	False	False
637328_Liu_2014_1_8w	1	1	1	8	False	True	False	42.05	3.7	6	Rabbits	False		False	False	False	False	Natural	Scaffold	Condyle	False	False	False	False	False	False	False	False	False
637328_Liu_2014_0_8w	0	0	1	8	False	True	False	26.55	3.4	6	Rabbits	False		False	False	False	False	No_material	Empty_defect	Condyle	False	False	False	False	False	False	False	False	False
637332_Lohan_2014_1_12w	1	1	1	12	True	False	True	60.83	12.75	3	Rabbits	False		False	False	False	False	Synthetic	Scaffold	Trochlea	False	False	False	False	False	False	False	False	False
637332_Lohan_2014_0_12w	0	0	1	12	True	False	True	54.17	14.33	3	Rabbits	False		False	False	False	False	No_material	Empty_defect	Trochlea	False	False	False	False	False	False	False	False	False
637332_Lohan_2014_1_6w	1	1	1	6	False	True	False	57.96	7.33	3	Rabbits	False		False	False	False	False	Synthetic	Scaffold	Trochlea	False	False	False	False	False	False	False	False	False
637332_Lohan_2014_0_6w	0	0	1	6	False	True	False	48.75	2.88	3	Rabbits	False		False	False	False	False	No_material	Empty_defect	Trochlea	False	False	False	False	False	False	False	False	False
637340_Mazaki_2014_exp1_1_12w	1	1	1	12	True	False	True	40.53	6.89	5	Rabbits	False		False	False	False	False	Natural	Hydrogel	Condyle	False	False	False	False	False	False	False	False	False
637340_Mazaki_2014_exp1_1_4w	1	1	1	4	False	True	False	18.11	6.79	5	Rabbits	False		False	False	False	False	Natural	Hydrogel	Condyle	False	False	False	False	False	False	False	False	False
637340_Mazaki_2014_exp1_3_12w	3	1	1	12	True	False	True	41	6.47	5	Rabbits	True	BMP	False	True	False	False	Natural	Hydrogel	Condyle	False	False	False	False	False	False	False	False	False
637340_Mazaki_2014_exp1_3_4w	3	1	1	4	False	True	False	33.63	6.47	5	Rabbits	True	BMP	False	True	False	False	Natural	Hydrogel	Condyle	False	False	False	False	False	False	False	False	False
637340_Mazaki_2014_exp1_4_12w	4	1	1	12	True	False	True	64.74	6.89	5	Rabbits	True	BMP	False	True	False	False	Natural	Hydrogel	Condyle	False	False	False	False	False	False	False	False	False
637340_Mazaki_2014_exp1_4_4w	4	1	1	4	False	True	False	51.32	6.89	5	Rabbits	True	BMP	False	True	False	False	Natural	Hydrogel	Condyle	False	False	False	False	False	False	False	False	False
637340_Mazaki_2014_exp1_0_4w	0	0	1	4	False	True	False	10.37	6.89	5	Rabbits	False		False	False	False	False	No_material	Empty_defect	Condyle	False	False	False	False	False	False	False	False	False
637340_Mazaki_2014_exp1_0_12w	0	0	1	12	True	False	True	23.32	6.89	5	Rabbits	False		False	False	False	False	No_material	Empty_defect	Condyle	False	False	False	False	False	False	False	False	False
637340_Mazaki_2014_exp2_1_12w	1	1	1	12	True	False	True	41.95	8.47	6	Rabbits	False		False	False	False	False	Natural	Hydrogel	Condyle	False	False	False	False	False	False	False	False	False
637340_Mazaki_2014_exp2_0_12w	0	0	1	12	True	False	True	25.74	8.11	6	Rabbits	False		False	False	False	False	No_material	Empty_defect	Condyle	False	False	False	False	False	False	False	False	False
637340_Mazaki_2014_exp2_1_4w	1	1	1	4	False	True	False	18.32	8.11	6	Rabbits	False		False	False	False	False	Natural	Hydrogel	Condyle	False	False	False	False	False	False	False	False	False
637340_Mazaki_2014_exp2_0_4w	0	0	1	4	False	True	False	10.53	7.74	6	Rabbits	False		False	False	False	False	No_material	Empty_defect	Condyle	False	False	False	False	False	False	False	False	False
637372_Ravanetti_2015_Condyle_1_2w	1	1	1	2	False	True	False	19.92	8	9	Rabbits	False		False	False	False	False	Natural	Scaffold	Condyle	False	True	False	False	False	False	False	False	False
637372_Ravanetti_2015_Condyle_1_4w	1	1	1	4	True	True	False	19.92	5.54	9	Rabbits	False		False	False	False	False	Natural	Scaffold	Condyle	False	True	False	False	False	False	False	False	False
637372_Ravanetti_2015_Trochlea_1_2w	1	1	1	2	False	True	False	29.63	8.71	9	Rabbits	False		False	False	False	False	Natural	Scaffold	Trochlea	False	True	False	False	False	False	False	False	False
637372_Ravanetti_2015_Trochlea_1_4w	1	1	1	4	True	True	False	57.42	4.54	9	Rabbits	False		False	False	False	False	Natural	Scaffold	Trochlea	False	True	False	False	False	False	False	False	False
637372_Ravanetti_2015_Condyle_0_2w	0	0	1	2	False	True	False	48.63	6.25	9	Rabbits	False		False	False	False	False	No_material	Empty_defect	Condyle	False	False	False	False	False	False	False	False	False
637372_Ravanetti_2015_Condyle_0_4w	0	0	1	4	True	True	False	58.33	5.5	9	Rabbits	False		False	False	False	False	No_material	Empty_defect	Condyle	False	False	False	False	False	False	False	False	False
637372_Ravanetti_2015_Trochlea_0_2w	0	0	1	2	False	True	False	40.75	13.13	9	Rabbits	False		False	False	False	False	No_material	Empty_defect	Trochlea	False	False	False	False	False	False	False	False	False
637372_Ravanetti_2015_Trochlea_0_4w	0	0	1	4	True	True	False	57.42	4.54	9	Rabbits	False		False	False	False	False	No_material	Empty_defect	Trochlea	False	False	False	False	False	False	False	False	False
637400_Wang_2014_1_12w	1	1	1	12	True	False	True	38.04	3.54	3	Pigs	False		False	False	False	False	Natural	Scaffold	Condyle	False	False	False	False	False	True	False	False	False
637400_Wang_2014_0_12w	0	0	1	12	True	False	True	18.38	5.38	3	Pigs	False		False	False	False	False	No_material	Empty_defect	Condyle	False	False	False	False	False	False	False	False	False
637400_Wang_2014_1_8w	1	1	1	8	False	True	False	32.88	7.25	3	Pigs	False		False	False	False	False	Natural	Scaffold	Condyle	False	False	False	False	False	True	False	False	False
637400_Wang_2014_0_8w	0	0	1	8	False	True	False	16.33	3.92	3	Pigs	False		False	False	False	False	No_material	Empty_defect	Condyle	False	False	False	False	False	False	False	False	False
637419_Zhang_2014_1_24w	1	1	1	24	True	False	True	83.63	9.89	5	Rabbits	False		False	False	False	False	Mixture	Scaffold/Hydrogel	Trochlea	False	False	False	False	False	False	False	False	False
637419_Zhang_2014_0_24w	0	0	1	24	True	False	True	19.32	6.44	5	Rabbits	False		False	False	False	False	No_material	Empty_defect	Trochlea	False	False	False	False	False	False	False	False	False
